# Supplementary material for: An EDS1 heterodimer signalling surface enforces timely reprogramming of immunity genes in Arabidopsis
Source: Nat Commun. 2019 Feb 15;10:772. doi: 10.1038/s41467-019-08783-0 (PMC6377607; doi:10.1038/s41467-019-08783-0)
Supplement: Supplementary file 4 — Supplementary Data 1 [file 41467_2019_8783_MOESM4_ESM.xlsx]

## Sheet: S3_Cluster 17 genes
gene ID	Cluster 17
AT4G13510
AT5G38990
AT1G21270
AT5G10600
AT4G25110
AT5G25770
AT3G18370
AT4G08480
AT2G28940
AT4G25800
AT2G23200
AT1G27180
AT5G56610
AT1G75130
AT4G08470
AT1G13750
AT1G64280
AT5G07130
AT3G16565
AT2G40600
AT1G74210
AT5G61190
AT1G16260
AT2G31870
AT5G01950
AT4G27220
AT3G07690
AT3G10010
AT2G35650
AT2G21850
AT4G01750
AT1G11310
AT1G17610
AT1G61180
AT3G23530
AT5G65500
AT5G55460
AT5G36930
AT1G69550
AT3G50950
AT5G53550
AT1G30410
AT5G23510
AT1G50180
AT4G15233
AT5G66675
AT4G01740
AT1G23830
AT1G16110
AT1G13000
AT1G26200
AT1G61420
AT1G50380
AT5G03360
AT4G22670
AT3G26210
AT4G04220
AT3G07580
AT5G45250
AT1G10050
AT1G69730
AT2G23770
AT4G23230
AT5G67450
AT3G45260
AT3G50470
AT1G52780
AT4G11530
AT5G39020
AT5G44070
AT1G72950
AT4G03820
AT4G23220
AT4G10970
AT4G11000
AT4G23250
AT4G36140
AT4G30640
AT2G15042
AT1G59865
AT5G44585
AT1G11320
AT1G13550
AT2G04515
AT4G09770
AT1G13540
AT1G25580
AT2G26970
AT1G53920
AT5G54610
AT1G35710
AT2G46440
AT4G26090
AT3G54100
AT1G78550
AT1G05220
AT3G57240
AT4G16860
AT1G52290
AT1G17230
AT3G51350
AT5G02550
AT3G52870
AT1G15790
AT1G03400
AT3G12220
AT2G44290
AT1G33720
AT3G61198
AT1G53710
AT5G06750
AT1G74280
AT1G66970
AT3G21810
AT5G61250
AT4G25070
AT5G45500
AT3G59570
AT2G25000
AT3G45290
AT5G08240
AT5G10610
AT1G56550
AT1G08700
AT3G25020
AT3G04480
AT5G59670
AT2G16530
AT3G58640
AT1G14170
AT1G59580
AT1G03210
AT2G36360
AT3G16700
AT5G61540
AT4G12010
AT1G26440
AT5G66250
AT5G16800
AT1G19130
AT4G21534
AT4G28710
AT5G63080
AT2G33530
AT3G01513
AT1G09400
AT1G33840
AT3G45390
AT2G26170
AT3G23100
AT2G03290
AT1G56120
AT5G49630
AT3G51340
AT5G41000
AT5G42530
AT1G49750
AT3G59090
AT5G05320
AT5G48440
AT4G24970
AT1G63740
AT5G17880
AT5G59662
AT1G61170
AT3G48750
AT5G16170
AT5G52760
AT5G26690
AT5G64810
AT5G60800
AT3G60470
AT5G01900
AT5G22545
AT3G47250
AT4G02220
AT5G22570
AT5G24530
AT3G50140
AT4G26070
AT1G20780
AT1G07020
AT4G19990
AT4G25515
AT5G60900
AT1G49050
AT1G74440
AT4G33620
AT5G19930
AT5G45030
AT2G44180
AT5G61060
AT5G05460
AT5G19950
AT5G55170
AT1G67330
AT3G61860
AT3G17910
AT5G40690
AT1G74200
AT2G46450
AT4G36520
AT5G55100
AT2G40650
AT3G21640
AT3G50850
AT4G37340
AT3G47570
AT1G32190
AT1G66480
AT4G27290
AT3G12830
AT2G47730
AT5G04550
AT3G25400
AT1G21400
AT2G31955
AT3G15760
AT5G53130
AT1G53440
AT3G46110
AT5G25260
AT5G58120
AT3G11010
AT5G54710
AT1G73810
AT2G20142
AT4G19520
AT2G41100
AT5G54720
AT5G46470
AT3G25510
AT5G08660
AT1G03740
AT4G36550
AT1G31540
AT3G18690
AT3G57330
AT1G75020
AT2G23320
AT3G01290
AT1G72900
AT5G52750
AT1G02450
AT1G01560
AT3G45640
AT3G56710
AT2G20110
AT3G45090
AT1G01690
AT1G56510
AT5G54700
AT1G05630
AT1G27060
AT2G21550
AT5G57970
AT2G41890
AT4G23180
AT1G02260
AT2G12490
AT3G10420
AT1G62580
AT5G22300
AT5G38530
AT1G67810
AT3G23150
AT2G41880
AT1G30860
AT1G12750
AT5G01670
AT5G38565
AT4G17250
AT2G26190
AT1G72920
AT5G61600
AT5G16480
AT4G16700
AT3G44110
AT5G66360
AT1G21070
AT5G67510
AT3G04230
AT4G15550
AT1G05640
AT1G09040
AT5G46510
AT5G03490
AT4G12020
AT1G72300
AT4G16892
AT3G18290
AT1G33110
AT4G19880
AT5G44580
AT3G18930
AT1G01695
AT3G10915
AT2G17110
AT2G23330
AT5G61520
AT5G16880
AT4G17270
AT2G13650
AT4G11800
AT4G00290
AT3G04670
AT3G53780
AT5G19485
AT5G07322
AT5G57910
AT5G13890
AT2G14850
AT1G69610
AT1G68910
AT5G45130
AT5G64930
AT4G31080
AT4G10590
AT5G11600
AT5G22360
AT2G45680
AT5G38380
AT1G43130
AT1G47640
AT5G01210
AT1G20890
AT3G50810
AT2G03120
AT3G07680
AT5G19690
AT2G34250
AT1G29310
AT5G36880
AT1G18260
AT1G78920
AT2G41490
AT5G27430
AT3G04600
AT2G32920
AT3G15980
AT4G19003
AT3G08960
AT3G50800
AT5G04720
AT2G44410
AT1G69270
AT3G47820
AT3G23560
AT4G02420
AT5G61510
AT1G66590
AT5G51830
AT3G26690
AT1G02230
AT1G43910
AT3G13080
AT5G58110
AT1G72690
AT3G60410
AT2G07180
AT1G04530
AT4G15520
AT4G02200
AT2G02800
AT1G61660
AT3G63500
AT5G07070
AT1G80840
AT1G64561
AT1G77760
AT5G02320
AT5G01215
AT3G07060
AT4G09460
AT1G34150
AT4G15260
AT5G20350
AT2G01450
AT1G17430
AT1G09520
AT5G37720
AT4G29900
AT2G03470
