# Supplementary material for: An EDS1 heterodimer signalling surface enforces timely reprogramming of immunity genes in Arabidopsis
Source: Nat Commun. 2019 Feb 15;10:772. doi: 10.1038/s41467-019-08783-0 (PMC6377607; doi:10.1038/s41467-019-08783-0)
Supplement: Supplementary file 5 — Supplementary Data 2 [file 41467_2019_8783_MOESM5_ESM.xlsx]

## Sheet: S4_GO of cluster 17
http://pantherdb.org/webservices/go/overrep.jsp
Reference List:	Arabidopsis thaliana (all genes in database)
Test Type:	FISHER
GO biological process complete	Arabidopsis thaliana - REFLIST (27502)	upload_1 (377)	upload_1 (expected)	upload_1 (over/under)	upload_1 (fold Enrichment)	upload_1 (raw P-value)	upload_1 (FDR)
plant-type hypersensitive response (GO:0009626)	72	7	0.99	+	7.09	9.83e-05	0.0224
host programmed cell death induced by symbiont (GO:0034050)	73	7	1	+	7	0.000106	0.0233
programmed cell death (GO:0012501)	105	8	1.44	+	5.56	0.000155	0.0305
defense response to bacterium (GO:0042742)	342	26	4.69	+	5.55	8.41e-12	1.66e-08
cell death (GO:0008219)	140	10	1.92	+	5.21	3.97e-05	0.00939
response to bacterium (GO:0009617)	441	31	6.05	+	5.13	5.36e-13	1.58e-09
innate immune response (GO:0045087)	304	17	4.17	+	4.08	2.11e-06	0.000694
immune response (GO:0006955)	312	17	4.28	+	3.97	2.94e-06	0.00087
immune system process (GO:0002376)	365	18	5	+	3.6	5.66e-06	0.00146
defense response (GO:0006952)	1583	73	21.7	+	3.36	2.24e-19	1.32e-15
defense response to other organism (GO:0098542)	903	37	12.38	+	2.99	7.55e-09	4.96e-06
protein phosphorylation (GO:0006468)	953	37	13.06	+	2.83	2.89e-08	1.55e-05
response to other organism (GO:0051707)	1209	46	16.57	+	2.78	9.57e-10	9.43e-07
response to external biotic stimulus (GO:0043207)	1212	46	16.61	+	2.77	1.03e-09	8.72e-07
response to biotic stimulus (GO:0009607)	1250	47	17.14	+	2.74	8.91e-10	1.05e-06
response to drug (GO:0042493)	583	20	7.99	+	2.5	0.000238	0.0439
response to external stimulus (GO:0009605)	1611	53	22.08	+	2.4	7.9e-09	4.67e-06
phosphorylation (GO:0016310)	1283	39	17.59	+	2.22	6.63e-06	0.00163
multi-organism process (GO:0051704)	1728	52	23.69	+	2.2	1.83e-07	7.73e-05
signal transduction (GO:0007165)	1944	57	26.65	+	2.14	9.41e-08	4.28e-05
signaling (GO:0023052)	1973	57	27.05	+	2.11	2.03e-07	7.98e-05
cell communication (GO:0007154)	2207	63	30.25	+	2.08	6.01e-08	2.96e-05
phosphate-containing compound metabolic process (GO:0006796)	1844	52	25.28	+	2.06	1.36e-06	0.000472
phosphorus metabolic process (GO:0006793)	1917	53	26.28	+	2.02	2.14e-06	0.000667
response to stress (GO:0006950)	3635	99	49.83	+	1.99	2.43e-11	3.59e-08
protein modification process (GO:0036211)	2360	60	32.35	+	1.85	4.81e-06	0.00135
cellular protein modification process (GO:0006464)	2360	60	32.35	+	1.85	4.81e-06	0.00129
cellular response to stimulus (GO:0051716)	2953	75	40.48	+	1.85	2.53e-07	9.35e-05
macromolecule modification (GO:0043412)	2842	63	38.96	+	1.62	0.000169	0.0322
response to stimulus (GO:0050896)	6446	140	88.36	+	1.58	3.35e-09	2.48e-06
cellular protein metabolic process (GO:0044267)	3337	72	45.74	+	1.57	0.00013	0.0275
protein metabolic process (GO:0019538)	3702	78	50.75	+	1.54	0.000138	0.0282
