# Supplementary material for: An EDS1 heterodimer signalling surface enforces timely reprogramming of immunity genes in Arabidopsis
Source: Nat Commun. 2019 Feb 15;10:772. doi: 10.1038/s41467-019-08783-0 (PMC6377607; doi:10.1038/s41467-019-08783-0)
Supplement: Supplementary file 6 — Supplementary Data 3 [file 41467_2019_8783_MOESM6_ESM.xlsx]

## Sheet: S5_Cluster 17-Overlap
JA regulated (Hickman et al)	BTH regulated (Yang et al)	non-overlapping genes	Cluster 17
AT2G15042	AT1G56550	AT1G68910	AT1G50380
AT1G23830	AT1G59580	AT4G10590	AT5G03360
AT4G10970	AT1G61420	AT5G11600	AT4G22670
AT3G16565	AT1G64280	AT5G38380	AT4G04220
AT4G08470	AT1G66590	AT1G47640	AT3G07580
AT1G25580	AT1G66970	AT5G01210	AT5G45250
AT2G44180	AT1G67810	AT5G27430	AT1G10050
AT2G31870	AT1G69730	AT3G15980	AT2G23770
AT1G16260	AT1G72900	AT4G19003	AT4G23230
AT1G69270	AT1G73810	AT3G08960	AT5G67450
AT3G45260	AT1G74200	AT5G61510	AT3G45260
AT5G61600	AT1G74210	AT1G72690	AT3G50470
AT3G46110	AT1G74280	AT4G15520	AT1G52780
AT2G26170	AT1G74440	AT1G61660	AT4G11530
AT3G10420	AT1G75130	AT1G64561	AT5G39020
AT1G78550	AT1G78550	AT1G77760	AT5G44070
AT5G61540	AT1G80840	AT5G01215	AT4G03820
AT4G16892	AT2G03120	AT1G09520	AT4G10970
AT5G66360	AT2G07180	AT2G03470	AT4G23250
AT5G17880	AT2G15042	AT1G68910	AT4G30640
AT1G05640	AT2G16530	AT4G10590	AT2G15042
AT5G61520	AT2G20142	AT5G11600	AT1G59865
AT4G04220	AT2G23200	AT5G38380	AT1G11320
AT4G23250	AT2G23320	AT1G47640	AT1G13550
AT1G05630	AT2G23770	AT5G01210	AT2G04515
AT4G25800	AT2G25000	AT5G27430	AT4G09770
AT5G54710	AT2G26190	AT3G15980	AT1G25580
AT4G02420	AT2G26970	AT4G19003	AT2G26970
AT1G11320	AT2G28940	AT3G08960	AT1G53920
AT2G21550	AT2G31870	AT5G61510	AT5G54610
AT1G69730	AT2G31955	AT1G72690	AT1G35710
AT5G08660	AT2G32920	AT4G15520	AT2G46440
AT4G11530	AT2G33530	AT1G61660	AT4G26090
AT3G07060	AT2G34250	AT1G64561	AT3G54100
AT2G07180	AT2G36360	AT1G77760	AT1G78550
AT5G58120	AT2G40650	AT5G01215	AT3G57240
AT5G48440	AT2G41490	AT1G09520	AT1G52290
AT2G23330	AT2G44180	AT2G03470	AT3G51350
AT4G15233	AT1G01560	AT4G27220	AT4G13510
AT2G28940	AT1G02230	AT3G10010	AT5G38990
AT1G32190	AT1G02260	AT2G35650	AT1G21270
AT4G23180	AT1G02450	AT5G65500	AT5G10600
AT3G50140	AT1G03210	AT1G72950	AT4G25110
AT4G27290	AT1G03400	AT4G36140	AT5G25770
AT1G59865	AT1G03740	AT5G44585	AT3G18370
AT3G45290	AT1G04530	AT1G13540	AT4G08480
AT3G50470	AT1G05630	AT1G05220	AT2G28940
AT2G20142	AT1G07020	AT4G16860	AT4G25800
AT4G13510	AT1G08700	AT1G17230	AT2G23200
AT3G12830	AT1G10050	AT5G02550	AT1G27180
AT5G05320	AT1G11310	AT3G61198	AT5G56610
AT5G52750	AT1G11320	AT1G09400	AT1G75130
AT5G03360	AT1G13000	AT1G33840	AT4G08470
AT5G55170	AT1G13550	AT2G03290	AT1G13750
AT2G20110	AT1G13750	AT5G49630	AT1G64280
AT1G21400	AT1G14170	AT1G61170	AT5G07130
AT5G16170	AT1G15790	AT4G25515	AT3G16565
AT3G01290	AT1G16110	AT1G67330	AT2G40600
AT2G41100	AT1G16260	AT3G50850	AT1G74210
AT1G33720	AT1G17430	AT4G37340	AT5G61190
AT4G26090	AT1G17610	AT1G66480	AT1G16260
AT1G21270	AT1G18260	AT5G04550	AT2G31870
AT1G13750	AT1G19130	AT5G53130	AT5G01950
AT3G51340	AT1G20780	AT1G53440	AT4G27220
AT1G74440	AT1G20890	AT3G18690	AT3G07690
AT3G15760	AT1G21270	AT1G75020	AT3G10010
AT5G59662	AT1G21400	AT3G45090	AT2G35650
AT1G03400	AT1G23830	AT1G56510	AT2G21850
AT1G17610	AT1G25580	AT1G27060	AT4G01750
AT2G23200	AT1G26200	AT5G57970	AT1G11310
AT1G66970	AT1G26440	AT2G41890	AT1G17610
AT5G39020	AT1G27180	AT2G12490	AT1G61180
AT1G52780	AT1G29310	AT1G62580	AT3G23530
AT4G26070	AT1G30410	AT1G30860	AT5G65500
AT1G26200	AT1G31540	AT1G12750	AT5G55460
AT4G23220	AT1G32190	AT5G01670	AT5G36930
AT2G21850	AT1G33110	AT5G38565	AT1G69550
AT2G26190	AT1G33720	AT4G16700	AT3G50950
AT3G07580	AT1G35710	AT1G21070	AT5G53550
AT2G47730	AT1G43130	AT5G67510	AT1G30410
AT4G01740	AT1G43910	AT3G04230	AT5G23510
AT4G01750	AT1G49050	AT1G09040	AT1G50180
AT5G44580	AT1G49750	AT1G72300	AT4G15233
AT1G49750	AT1G50180	AT3G18290	AT5G66675
AT5G44070	AT1G50380	AT3G18930	AT4G01740
AT5G07130	AT1G52290	AT1G01695	AT1G23830
AT5G04720	AT1G52780	AT2G17110	AT1G16110
AT1G16110	AT1G53710	AT5G19485	AT1G13000
AT3G45640	AT1G53920	AT5G13890	AT1G26200
AT1G11310	AT1G56120	AT2G14850	AT1G61420
AT3G04480	AT1G63740	AT5G22360	AT3G26210
AT1G49050	AT1G69550	AT3G04600	AT1G69730
AT5G19930	AT1G78920	AT5G02320	AT1G72950
AT1G26440	AT2G02800	AT1G34150	AT4G23220
AT5G53550	AT2G04515	AT5G37720	AT4G11000
AT5G36930	AT2G13650		AT4G36140
AT4G36550	AT2G21850		AT5G44585
AT5G16480	AT2G26170		AT1G13540
AT5G41000	AT2G40600		AT1G05220
AT3G07690	AT2G41100		AT4G16860
AT4G33620	AT2G41880		AT1G17230
AT4G22670	AT2G44290		AT5G02550
AT1G01690	AT2G44410		AT3G52870
AT1G04530	AT2G45680		AT1G15790
AT3G18370	AT2G46440		AT1G03400
AT1G61180	AT2G46450		AT3G12220
AT3G45390	AT2G47730		AT2G44290
AT5G46510	AT3G01290		AT1G33720
AT1G17430	AT3G01513		AT3G61198
AT1G72920	AT3G04480		AT1G53710
AT5G06750	AT3G04670		AT5G06750
AT1G53920	AT3G07580		AT1G74280
AT2G46450	AT3G07680		AT1G66970
AT5G07322	AT3G07690		AT3G21810
AT5G22545	AT3G10915		AT5G61250
AT3G52870	AT3G11010		AT4G25070
AT2G01450	AT3G12220		AT5G45500
AT3G23150	AT3G12830		AT3G59570
AT1G69610	AT3G13080		AT2G25000
AT4G15260	AT3G15760		AT3G45290
AT3G53780	AT3G16565		AT5G08240
AT5G07070	AT3G16700		AT5G10610
	AT3G17910		AT1G56550
	AT3G18370		AT1G08700
	AT3G21640		AT3G25020
	AT3G21810		AT3G04480
	AT3G23100		AT5G59670
	AT3G23530		AT2G16530
	AT3G23560		AT3G58640
	AT3G25020		AT1G14170
	AT3G25400		AT1G59580
	AT3G25510		AT1G03210
	AT3G26210		AT2G36360
	AT3G26690		AT3G16700
	AT3G44110		AT5G61540
	AT3G45260		AT4G12010
	AT3G45290		AT1G26440
	AT3G45640		AT5G66250
	AT3G46110		AT5G16800
	AT3G47250		AT1G19130
	AT3G47570		AT4G21534
	AT3G47820		AT4G28710
	AT3G48750		AT5G63080
	AT3G50140		AT2G33530
	AT3G50470		AT3G01513
	AT3G50800		AT1G09400
	AT3G50810		AT1G33840
	AT3G50950		AT3G45390
	AT3G51340		AT2G26170
	AT3G51350		AT3G23100
	AT3G53780		AT2G03290
	AT3G54100		AT1G56120
	AT3G56710		AT5G49630
	AT3G57240		AT3G51340
	AT3G57330		AT5G41000
	AT3G58640		AT5G42530
	AT3G59090		AT1G49750
	AT3G59570		AT3G59090
	AT3G60410		AT5G05320
	AT3G60470		AT5G48440
	AT3G61860		AT4G24970
	AT3G63500		AT1G63740
	AT4G00290		AT5G17880
	AT4G01740		AT5G59662
	AT4G01750		AT1G61170
	AT4G02200		AT3G48750
	AT4G02220		AT5G16170
	AT4G02420		AT5G52760
	AT4G03820		AT5G26690
	AT4G04220		AT5G64810
	AT4G08470		AT5G60800
	AT4G08480		AT3G60470
	AT4G09460		AT5G01900
	AT4G09770		AT5G22545
	AT4G10970		AT3G47250
	AT4G11000		AT4G02220
	AT4G11530		AT5G22570
	AT4G11800		AT5G24530
	AT4G12010		AT3G50140
	AT4G12020		AT4G26070
	AT4G13510		AT1G20780
	AT4G15233		AT1G07020
	AT4G15260		AT4G19990
	AT4G15550		AT4G25515
	AT4G17250		AT5G60900
	AT4G17270		AT1G49050
	AT4G19520		AT1G74440
	AT4G19880		AT4G33620
	AT4G19990		AT5G19930
	AT4G21534		AT5G45030
	AT4G22670		AT2G44180
	AT4G23180		AT5G61060
	AT4G23220		AT5G05460
	AT4G23230		AT5G19950
	AT4G23250		AT5G55170
	AT4G24970		AT1G67330
	AT4G25070		AT3G61860
	AT4G25110		AT3G17910
	AT4G25800		AT5G40690
	AT4G26070		AT1G74200
	AT4G28710		AT2G46450
	AT4G29900		AT4G36520
	AT4G30640		AT5G55100
	AT4G31080		AT2G40650
	AT4G33620		AT3G21640
	AT4G36520		AT3G50850
	AT4G36550		AT4G37340
	AT5G01900		AT3G47570
	AT5G01950		AT1G32190
	AT5G03360		AT1G66480
	AT5G03490		AT4G27290
	AT5G04720		AT3G12830
	AT5G05320		AT2G47730
	AT5G05460		AT5G04550
	AT5G06750		AT3G25400
	AT5G07070		AT1G21400
	AT5G07130		AT2G31955
	AT5G08240		AT3G15760
	AT5G08660		AT5G53130
	AT5G10600		AT1G53440
	AT5G10610		AT3G46110
	AT5G16170		AT5G25260
	AT5G16800		AT5G58120
	AT5G16880		AT3G11010
	AT5G17880		AT5G54710
	AT5G19690		AT1G73810
	AT5G19930		AT2G20142
	AT5G19950		AT4G19520
	AT5G20350		AT2G41100
	AT5G22300		AT5G54720
	AT5G22570		AT5G46470
	AT5G23510		AT3G25510
	AT5G24530		AT5G08660
	AT5G25260		AT1G03740
	AT5G25770		AT4G36550
	AT5G26690		AT1G31540
	AT5G36880		AT3G18690
	AT5G36930		AT3G57330
	AT5G38530		AT1G75020
	AT5G38990		AT2G23320
	AT5G39020		AT3G01290
	AT5G40690		AT1G72900
	AT5G41000		AT5G52750
	AT5G42530		AT1G02450
	AT5G44070		AT1G01560
	AT5G44580		AT3G45640
	AT5G45030		AT3G56710
	AT5G45130		AT2G20110
	AT5G45250		AT3G45090
	AT5G45500		AT1G01690
	AT5G46470		AT1G56510
	AT5G48440		AT5G54700
	AT5G51830		AT1G05630
	AT5G52750		AT1G27060
	AT5G52760		AT2G21550
	AT5G53550		AT5G57970
	AT5G54610		AT2G41890
	AT5G54700		AT4G23180
	AT5G54710		AT1G02260
	AT5G54720		AT2G12490
	AT5G55100		AT3G10420
	AT5G55170		AT1G62580
	AT5G55460		AT5G22300
	AT5G56610		AT5G38530
	AT5G57910		AT1G67810
	AT5G58110		AT3G23150
	AT5G58120		AT2G41880
	AT5G59670		AT1G30860
	AT5G60800		AT1G12750
	AT5G60900		AT5G01670
	AT5G61060		AT5G38565
	AT5G61190		AT4G17250
	AT5G61250		AT2G26190
	AT5G61520		AT1G72920
	AT5G61540		AT5G61600
	AT5G61600		AT5G16480
	AT5G63080		AT4G16700
	AT5G64810		AT3G44110
	AT5G64930		AT5G66360
	AT5G66250		AT1G21070
	AT5G66675		AT5G67510
	AT5G67450		AT3G04230
			AT4G15550
			AT1G05640
			AT1G09040
			AT5G46510
			AT5G03490
			AT4G12020
			AT1G72300
			AT4G16892
			AT3G18290
			AT1G33110
			AT4G19880
			AT5G44580
			AT3G18930
			AT1G01695
			AT3G10915
			AT2G17110
			AT2G23330
			AT5G61520
			AT5G16880
			AT4G17270
			AT2G13650
			AT4G11800
			AT4G00290
			AT3G04670
			AT3G53780
			AT5G19485
			AT5G07322
			AT5G57910
			AT5G13890
			AT2G14850
			AT1G69610
			AT1G68910
			AT5G45130
			AT5G64930
			AT4G31080
			AT4G10590
			AT5G11600
			AT5G22360
			AT2G45680
			AT5G38380
			AT1G43130
			AT1G47640
			AT5G01210
			AT1G20890
			AT3G50810
			AT2G03120
			AT3G07680
			AT5G19690
			AT2G34250
			AT1G29310
			AT5G36880
			AT1G18260
			AT1G78920
			AT2G41490
			AT5G27430
			AT3G04600
			AT2G32920
			AT3G15980
			AT4G19003
			AT3G08960
			AT3G50800
			AT5G04720
			AT2G44410
			AT1G69270
			AT3G47820
			AT3G23560
			AT4G02420
			AT5G61510
			AT1G66590
			AT5G51830
			AT3G26690
			AT1G02230
			AT1G43910
			AT3G13080
			AT5G58110
			AT1G72690
			AT3G60410
			AT2G07180
			AT1G04530
			AT4G15520
			AT4G02200
			AT2G02800
			AT1G61660
			AT3G63500
			AT5G07070
			AT1G80840
			AT1G64561
			AT1G77760
			AT5G02320
			AT5G01215
			AT3G07060
			AT4G09460
			AT1G34150
			AT4G15260
			AT5G20350
			AT2G01450
			AT1G17430
			AT1G09520
			AT5G37720
			AT4G29900
			AT2G03470
