# Supplementary material for: An EDS1 heterodimer signalling surface enforces timely reprogramming of immunity genes in Arabidopsis
Source: Nat Commun. 2019 Feb 15;10:772. doi: 10.1038/s41467-019-08783-0 (PMC6377607; doi:10.1038/s41467-019-08783-0)
Supplement: Supplementary file 8 — Source Data [file 41467_2019_8783_MOESM8_ESM.xlsx]

## Sheet: Fig. 1
Fig. 1C
DAY3				cfu 10ul
genotype	Bio. Rep	DPI	cfu/leaf disc	undiluted	-1	-2	-3	-4	-5		cfu/cm2	log(cfu/cm2)	average	S.D	S.E	avg. LOG	S.E
Col-0	1	3	6666.67	400	40	4	0	0			28070.2	4.44825
	2	3	30000	1800	180	18	0	0			126316	5.10146
	3	3	38333.3	2300	230	23	0	0			161404	5.20791
	4	3	51666.7	3100	310	31	0	0			217544	5.33755	105263	69114.8	39903.4	5.02379	0.197828
eds1-2	1	3	60000000	3600000	360000	36000	3600	360	36		2.52632e+08	8.40249
	2	3	45000000	2700000	270000	27000	2700	270	27		1.89474e+08	8.27755
	3	3	6.16667e+07	3700000	370000	37000	3700	370	37		2.59649e+08	8.41439
	4	3	70000000	4200000	420000	42000	4200	420	42		2.94737e+08	8.46943	2.49123e+08	4.38245e+07	2.19123e+07	8.39096	0.0405196
cEDS1	1	3	133333	8000	800	80	8	0			561404	5.74928
	2	3	31666.7	1900	190	19	0	0			133333	5.12494
	3	3	20000	1200	120	12	0	0			84210.5	4.92537
	4	3	25000	1500	150	15	0	0			105263	5.02228	221053	227791	113896	5.20546	0.185793
R493A#1	1	3	30000000	1800000	180000	18000	1800	180	18		1.26316e+08	8.10146
	2	3	5.33333e+07	3200000	320000	32000	3200	320	32		2.24561e+08	8.35134
	3	3	45000000	2700000	270000	27000	2700	270	27		1.89474e+08	8.27755
	4	3	3.16667e+06	190000	19000	1900	190	19			1.33333e+07	7.12494	1.38421e+08	9.27721e+07	4.63861e+07	7.96382	0.284497
R493A#2	1	3	65000000	3900000	390000	39000	3900	390	39		2.73684e+08	8.43725
	2	3	2.33333e+07	1400000	140000	14000	1400	140	14		9.82456e+07	7.99231
	3	3	3.16667e+07	1900000	190000	19000	1900	190	19		1.33333e+08	8.12494
	4	3	45000000	2700000	270000	27000	2700	270	27		1.89474e+08	8.27755	1.73684e+08	7.65256e+07	3.82628e+07	8.20801	0.0960956
DAY0
Genotype	Bio. Rep	Count	CFU/ml	cfu/leaf disc	Log CFU	Average	S.E
Col-0	1	15	250	1052.63	3.02228
	2	18	300	1263.16	3.10146						Day3	S.E	Day0	S.E
	3	13	216.667	912.281	2.96013					Col-0	5.02379	0.197828	3.01904	0.03026
	4	14	233.333	982.456	2.99231	3.01904	0.03026			eds1-2	8.39096	0.0405196	3.09849	0.0939306
eds1-2	1	32	533.333	2245.61	3.35134					cEDS1	5.20546	0.185793	3.002	0.0860569
	2	12	200	842.105	2.92537					R493A-1	7.96382	0.284497	3.03915	0.055978
	3	19	316.667	1333.33	3.12494					R493A-2	8.20801	0.0960956	2.99586	0.105825
	4	14	233.333	982.456	2.99231	3.09849	0.0939306
cEDS1	1	14	233.333	982.456	2.99231
	2	25	416.667	1754.39	3.24413
	3	10	166.667	701.754	2.84619
	4	12	200	842.105	2.92537	3.002	0.0860569
R493A#1	1	14	233.333	982.456	2.99231
	2	22	366.667	1543.86	3.18861
	3	12	200	842.105	2.92537
	4	16	266.667	1122.81	3.05031	3.03915	0.055978
R493A#2	1	7	116.667	491.228	2.69128
	2	15	250	1052.63	3.02228
	3	21	350	1473.68	3.1684
	4	18	300	1263.16	3.10146	2.99586	0.105825

## Sheet: Fig. 2
2A
							amount d4_SA inpmol	80
		FREE SA		RT	7,21	7,23										free SA	S.Error
			FW in mg	FW in g				SA in pmol/FW		SA in ng/g	MW	S.E		8 hpi	Col-0	1376.02	126.649
8 hpi	Col-0	1	126	0.126	17657	319316		11482.1		1585.91					eds1-2	318.915	32.71
	Col-0	2	119	0.119	22353	335552		10091.8		1393.87					cEDS1	1443.49	111.991
	Col-0	3	120	0.12	25085	312822		8313.65		1148.28	1376.02	126.649			R493A#1	363.206	17.5022
	eds1-2	4	105	0.105	22549	74704		2524.16		348.637					R493A#2	371.368	26.5576
	eds1-2	5	87	0.087	20194	56369		2566.78		354.524				24 hpi	Col-0	2553.89	222.328
	eds1-2	6	103.6	0.1036	21310	50666		1835.96		253.583	318.915	32.71			eds1-2	398.307	67.3328
	YFP-cEDS1	7	112.5	0.1125	23238	391255		11972.9		1653.69					cEDS1	2425.25	196.497
	YFP-cEDS1	8	117	0.117	22012	296335		9205.08		1271.41					R493A#1	2253.49	86.2077
	YFP-cEDS1	9	107.6	0.1076	22394	306472		10175.1		1405.38	1443.49	111.991			R493A#2	2336.8	164.038
	R493A#1	10	84	0.084	18522	47754		2455.46		339.148				mock	Col-0	148.547	21.5263
	R493A#1	11	86	0.086	20407	56101		2557.31		353.215					eds1-2	41.1494	8.56495
	R493A#1	12	88	0.088	20180	63845		2876.16		397.255	363.206	17.5022			cEDS1	148.487	15.4326
	R493A#2	13	91	0.091	19937	58195		2566.11		354.43					R493A#1	39.564	3.79552
	R493A#2	14	78	0.078	19690	46735		2434.4		336.239					R493A#2	35.9997	3.81157
	R493A#2	15	84	0.084	23029	74130		3065.7		423.434	371.368	26.5576
24 hpi	Col-0	1	47	0.047	16139	158145		16679		2303.71
	Col-0	2	35	0.035	48562	461055		21700.9		2997.33
	Col-0	3	78	0.078	17864	297684		17091.2		2360.63	2553.89	222.328
	eds1-2	4	45	0.045	37457	79185		3758.27		519.092
	eds1-2	5	62	0.062	38210	61392		2073.16		286.345
	eds1-2	6	38	0.038	54264	72684		2819.9		389.484	398.307	67.3328
	YFP-cEDS1	7	83	0.083	27158	429799		15253.9		2106.86
	YFP-cEDS1	8	70	0.07	27732	489097		20156.1		2783.96
	YFP-cEDS1	9	88	0.088	23783	451729		17267.1		2384.93	2425.25	196.497
	R493A#1	10	64	0.064	27029	339567		15703.8		2169.01
	R493A#1	11	68	0.068	21695	289129		15678.8		2165.56
	R493A#1	12	58	0.058	21122	268960		17563.6		2425.89	2253.49	86.2077
	R493A#2	13	67	0.067	44753	609487		16261.4		2246.02
	R493A#2	14	55	0.055	45412	600187		19224		2655.22
	R493A#2	15	68	0.068	42854	556240		15270.5		2109.15	2336.8	164.038
mock	Col-0	1	97	0.097	7684	8434		905.242		125.032
	Col-0	2	82	0.082	6998	9947		1386.74		191.536
	Col-0	3	99	0.099	6258	7237		934.497		129.073	148.547	21.5263
	eds1-2	4	94	0.094	4113	1647		340.798		47.071
	eds1-2	5	95	0.095	4299	1926		377.273		52.1089
	eds1-2	6	106	0.106	6340	1476		175.704		24.2682	41.1494	8.56495
	YFP-cEDS1	7	110	0.11	6078	8167		977.235		134.976
	YFP-cEDS1	8	98	0.098	6927	8061		949.965		131.209
	YFP-cEDS1	9	92	0.092	4770	7120		1297.97		179.275	148.487	15.4326
	R493A#1	10	83	0.083	5464	1902		335.515		46.3413
	R493A#1	11	88	0.088	6336	1676		240.473		33.2141
	R493A#1	12	78	0.078	6034	1667		283.352		39.1365	39.564	3.79552
	R493A#2	13	104	0.104	6806	2776		313.75		43.3352
	R493A#2	14	91	0.091	5842	1642		247.093		34.1285
	R493A#2	15	97	0.097	6991	1874		221.08		30.5355	35.9997	3.81157
Fig. 2B
			Original Ct
			GapDH	PR1		PR1		PR1				PR1
		Bio. Rep	Cq	Cq		subract CT		dCT				Average	S.E
Mock24H	Col-0	1	26.4586	27.4917		-1.03303		0.488681		Mock24H	Col-0	0.406728	0.158659
	eds1-2	1	26.3323	39.7463		-13.414		9.16173e-05			eds1-2	0.00015866	9.5776e-05
	cEDS1	1	26.5248	27.1303		-0.605471		0.657257			YFP-cEDS1	0.40813	0.165308
	R493A#1	1	26.3667	38.2863		-11.9196		0.000258125			R493A#1	0.000264196	0.000165633
	R493A#2	1	25.652	39.4584		-13.8064		6.9802e-05			R493A#2	6.4268e-05	3.34773e-05
	Col-0	2	26.4178	27.1595		-0.74174		0.598018		24 hpi Pst AvrRps4	Col-0	15.5042	0.57285
	eds1-2	2	26.7471	39.4079		-12.6608		0.000154425			eds1-2	0.00254132	0.000678706
	cEDS1	2	27.0148	28.2014		-1.1866		0.439337			YFP-cEDS1	15.1855	2.04407
	R493A#1	2	27.7808	38.3364		-10.5556		0.000664423			R493A#1	2.56763	0.0606629
	R493A#2	2	26.0021	40.3546		-14.3525		4.78053e-05			R493A#2	2.73889	0.285832
	Col-0	3	26.2292	27.1176		-0.888403		0.540212
	eds1-2	3	26.1615	37.491		-11.3294		0.000388599
	cEDS1	3	27.2768	28.1767		-0.899893		0.535926
	R493A#1	3	25.8231	38.6861		-12.863		0.000134234
	R493A#2	3	25.87	38.6778		-12.8078		0.000139465
24 hpi Pst AvrRps4	Col-0	1	26.8803	22.9693		3.91096		15.0424
	eds1-2	1	27.4109	36.5363		-9.12543		0.00179049
	cEDS1	1	26.9874	23.4996		3.48776		11.2181
	R493A#1	1	27.2198	25.8662		1.35353		2.55536
	R493A#2	1	27.5828	26.4661		1.11678		2.16862
	Col-0	2	26.9117	23.0215		3.89017		14.8271
	eds1-2	2	28.2383	37.25		-9.01167		0.00193739
	cEDS1	2	27.0328	23.0047		4.0281		16.3147
	R493A#1	2	27.6374	26.2161		1.42132		2.6783
	R493A#2	2	27.6203	26.0074		1.61287		3.05859
	Col-0	3	27.2119	23.1551		4.05686		16.6432
	eds1-2	3	28.3714	36.3752		-8.00376		0.00389608
	cEDS1	3	28.4294	24.2576		4.17181		18.0235
	R493A#1	3	27.6376	26.3336		1.30407		2.46924
	R493A#2	3	27.5981	26.0182		1.57988		2.98945

## Sheet: Fig. 3
Fig. 3A
					cfu 10ul														Pst ΔCOR AvrRps4			Pst AvrRps4
	genotype	Bio. Rep.		cfu/leaf disc	undiluted	-1	-2	-3	-4	-5	-6	cfu/cm2	log(cfu/cm2)	average	S.D	S.E			average	S.D	S.E	average	S.D	S.E
Pst ΔCOR AvrRps4	Col-0	1		33333.3	2000	200	20	2	0	0		7916.67	3.89854					Col-0	3.7238	0.288518	0.144259	4.36316	0.238076	0.119038
		2		8333.33	500	50	5	0	0	0		1979.17	3.29648					eds1-2	6.14989	0.121471	0.0607355	7.74889	0.318146	0.159073
		3		33333.3	2000	200	20	2	0	0		7916.67	3.89854					cEDS1	3.76917	0.261141	0.130571	4.2291	0.243042	0.121521
		4		26666.7	1600	160	16	0	0	0		6333.33	3.80163	3.7238	0.288518	0.144259		R493A#1	4.07328	0.349485	0.174743	7.65275	0.168263	0.0841316
	eds1-2	1		8.33333e+06	500000	50000	5000	500	50	5		1.97917e+06	6.29648					R493A#2	3.82197	0.0845348	0.0422674	7.7157	0.0686164	0.0343082
		2		6.66667e+06	400000	40000	4000	400	40	4		1.58333e+06	6.19957
		3		5000000	300000	30000	3000	300	30	3		1187500	6.07463
		4		4500000	270000	27000	2700	270	27	0		1068750	6.02888	6.14989	0.121471	0.0607355
	cEDS1	1		15000	900	90	9	0	0	0		3562.5	3.55175
		2		50000	3000	300	30	3	0	0		11875	4.07463
		3		15000	900	90	9	0	0	0		3562.5	3.55175
		4		33333.3	2000	200	20	2	0	0		7916.67	3.89854	3.76917	0.261141	0.130571
	R493A#1	1		33333.3	2000	200	20	2	0	0		7916.67	3.89854
		2		33333.3	2000	200	20	2	0	0		7916.67	3.89854
		3		166667	10000	1000	100	10	1	0		39583.3	4.59751
		4		33333.3	2000	200	20	2	0	0		7916.67	3.89854	4.07328	0.349485	0.174743
	R493A#2	1		33333.3	2000	200	20	2	0	0		7916.67	3.89854
		2		21666.7	1300	130	13	0	0	0		5145.83	3.71146
		3		26666.7	1600	160	16	0	0	0		6333.33	3.80163
		4		31666.7	1900	190	19	0	0	0		7520.83	3.87627	3.82197	0.0845348	0.0422674
Pst AvrRps4	Col-0	1		50000	3000	300	30	3	0	0		11875	4.07463
		2		83333.3	5000	500	50	5	0	0		19791.7	4.29648
		3		116667	7000	700	70	7	0	0		27708.3	4.44261
		4		183333	11000	1100	110	11	0	0		43541.7	4.63891	4.36316	0.238076	0.119038
	eds1-2	1		1.33333e+08	8000000	800000	80000	8000	800	80	8	3.16667e+07	7.5006
		2		6.66667e+08	40000000	4000000	400000	40000	4000	400	40	1.58333e+08	8.19957
		3		150000000	9000000	900000	90000	9000	900	90	9	35625000	7.55175
		4		2.33333e+08	14000000	1400000	140000	14000	1400	140	14	5.54167e+07	7.74364	7.74889	0.318146	0.159073
	cEDS1	1		66666.7	4000	400	40	4	0	0		15833.3	4.19957
		2		33333.3	2000	200	20	2	0	0		7916.67	3.89854
		3		116667	7000	700	70	7	0	0		27708.3	4.44261
		4		100000	6000	600	60	6	0	0		23750	4.37566	4.2291	0.243042	0.121521
	R493A#1	1		200000000	12000000	1200000	120000	12000	1200	120	12	47500000	7.67669
		2		300000000	18000000	1800000	180000	18000	1800	180	18	71250000	7.85278
		3		1.16667e+08	7000000	700000	70000	7000	700	70	7	2.77083e+07	7.44261
		4		1.83333e+08	11000000	1100000	110000	11000	1100	110	11	4.35417e+07	7.63891	7.65275	0.168263	0.0841316
	R493A#2	1		1.83333e+08	11000000	1100000	110000	11000	1100	110	11	4.35417e+07	7.63891
		2		250000000	15000000	1500000	150000	15000	1500	150	15	59375000	7.7736
		3		200000000	12000000	1200000	120000	12000	1200	120	12	47500000	7.67669
		4		250000000	15000000	1500000	150000	15000	1500	150	15	59375000	7.7736	7.7157	0.0686164	0.0343082
Fig. 3B
				cfu 10ul														average	S.D	S.E
genotype	Bio. Rep.		cfu/leaf disc	undiluted	-1	-2	-3	-4	-5	-6	cfu/cm2	log(cfu/cm2)	average	S.D	S.E		Col-0	4.37128	0.228918	0.114459
Col-0	1		5000	300	30	3	0	0	0		21052.6	4.32331					eds1-2	7.73952	0.395209	0.197605
	2		3333.33	200	20	2	0	0	0		14035.1	4.14722					cEDS1	4.39856	0.280475	0.140237
	3		11666.7	700	70	7	0	0	0		49122.8	4.69128					R493A#1	7.59175	0.127333	0.0636663
	4		5000	300	30	3	0	0	0		21052.6	4.32331	4.37128	0.228918	0.114459		myc2-3	4.26861	0.332518	0.166259
eds1-2	1		20000000	1200000	120000	12000	1200	120	12		8.42105e+07	7.92537					myc2-3/eds1-2	6.75091	0.116485	0.0582425
	2		20000000	1200000	120000	12000	1200	120	12		8.42105e+07	7.92537					cEDS1 myc2-3	4.24362	0.155485	0.0777424
	3		2.16667e+07	1300000	130000	13000	1300	130	13		9.12281e+07	7.96013					R493A myc2-3	4.56052	0.179079	0.0895393
	4		3.33333e+06	200000	20000	2000	200	20	2		1.40351e+07	7.14722	7.73952	0.395209	0.197605
cEDS1	1		5000	300	30	3	0	0	0		21052.6	4.32331
	2		5000	300	30	3	0	0	0		21052.6	4.32331
	3		3333.33	200	20	2	0	0	0		14035.1	4.14722
	4		15000	900	90	9	0	0	0		63157.9	4.80043	4.39856	0.280475	0.140237
R493A#1	1		10000000	600000	60000	6000	600	60	6		4.21053e+07	7.62434
	2		6.66667e+06	400000	40000	4000	400	40	4		2.80702e+07	7.44825
	3		8.33333e+06	500000	50000	5000	500	50	5		3.50877e+07	7.54516
	4		1.33333e+07	800000	80000	8000	800	80	8		5.61404e+07	7.74928	7.59175	0.127333	0.0636663
myc2-3	1		3833.33	230	23	0	0	0	0		16140.4	4.20791
	2		3166.67	190	19	0	0	0	0		13333.3	4.12494
	3		2333.33	140	14	0	0	0	0		9824.56	3.99231
	4		13333.3	800	80	8	0	0	0		56140.4	4.74928	4.26861	0.332518	0.166259
myc2-3/eds1-2	1		1.83333e+06	110000	11000	1100	110	11	0		7.7193e+06	6.88758
	2		1.16667e+06	70000	7000	700	70	7	0		4.91228e+06	6.69128
	3		1500000	90000	9000	900	90	9	0		6.31579e+06	6.80043
	4		1000000	60000	6000	600	60	6	0		4.21053e+06	6.62434	6.75091	0.116485	0.0582425
cEDS1 myc2-3	1		6666.67	400	40	4	0	0	0		28070.2	4.44825
	2		3333.33	200	20	2	0	0	0		14035.1	4.14722
	3		4500	270	27	0	0	0	0		18947.4	4.27755
	4		3000	180	18	0	0	0	0		12631.6	4.10146	4.24362	0.155485	0.0777424
R493A myc2-3	1		10000	600	60	6	0	0	0		42105.3	4.62434
	2		13333.3	800	80	8	0	0	0		56140.4	4.74928
	3		8333.33	500	50	5	0	0	0		35087.7	4.54516
	4		5000	300	30	3	0	0	0		21052.6	4.32331	4.56052	0.179079	0.0895393
Fig. 3C
				Bio. Rep (spores /ul)						Spores/g
Genotype	blank wt. (g)	FW (g)	weight diff.	1	2	3	4	5	6	1	2	3	4	5	6				Average	S.E
Col-0	24.22	24.41	0.19	0	0	0	0	0	0	0	0	0	0	0	0		eds1-2	Col-0	0	0
eds1-2	22.19	22.34	0.15	25	24	21	21	23	31	1666.67	1600	1400	1400	1533.33	2066.67			eds1-2	1611.11	100.983
cEDS1	21.18	21.29	0.11	0	0	0	0	0	0	0	0	0	0	0	0			cEDS1	0	0
R493A	22.91	23.09	0.18	24	29	37	21	26	25	1333.33	1611.11	2055.56	1166.67	1444.44	1388.89			R493A	1500	125.871
myc2-3	24.25	24.39	0.14	0	0	0	0	0	0	0	0	0	0	0	0		myc2-3	myc2-3	0	0
myc2-3/eds1-2	22.99	23.19	0.2	39	27	23	36	35	24	1950	1350	1150	1800	1750	1200			eds1-2	1533.33	139.443
cEDS1/myc2-3	23.15	23.33	0.18	0	0	0	0	0	0	0	0	0	0	0	0			cEDS1	0	0
R493A/myc2-3	23.13	23.39	0.26	45	40	38	36	44	41	1730.77	1538.46	1461.54	1384.62	1692.31	1576.92			R493A	1564.1	54.0898

## Sheet: Fig. 4
Fig. 4A
							amount d4_SA inpmol	80
					d4-SA	SA
					271	267
		FREE SA		RT	7,21	7,23								Mock	Pst ΔCOR AvrRps4	Pst AvrRps4
			FW in mg	FW in g				SA in pmol/FW	SA in ng/g	MW	STDEV		Col-0	322.753	2584.52	1420.68
Mock	Col-0	1	149	0.149	17975	54149		1617.43	223.399	322.753	90.3426		eds1-2	115.926	410.76	295.47
	Col-0	2	134	0.134	6675	32377		2895.81	399.97				YFP-cEDS1	278.54	2613.81	1713.01
	Col-0	3	138	0.138	8794	37879		2497.03	344.889				R493A-1	87.1503	607.658	485.481
	eds1-2	4	161	0.161	18621	29126		777.216	107.349	115.926	7.57837		R493A-2	75.6063	715.806	405.519
	eds1-2	5	154	0.154	21778	36944		881.242	121.717
	eds1-2	6	147	0.147	19784	31245		859.487	118.712
	cEDS1	7	114	0.114	17163	56463		2308.64	318.869	278.54	37.0625
	cEDS1	8	115.3	0.1153	18723	48056		1780.87	245.974
	cEDS1	9	114	0.114	18457	51562		1960.44	270.776
	R493A#1	10	160	0.16	18121	24697		681.447	94.1215	87.1503	6.62746
	R493A#1	11	141	0.141	19784	21812		625.536	86.399
	R493A#1	12	157	0.157	14675	16875		585.944	80.9306
	R493A#2	13	147	0.147	18700	18356		534.206	73.7846	75.6063	1.6002
	R493A#2	14	118	0.118	26238	21515		555.928	76.7848
	R493A#2	15	122	0.122	23476	19764		552.053	76.2496
Pst ΔCOR AvrRps4	Col-0	16	95	0.095	10239	219830		18079.9	2497.19	2584.52	102.817
	Col-0	17	83	0.083	5180	104973		19532.6	2697.84
	Col-0	18	127	0.127	20417	600400		18524	2558.54
	eds1-2	19	76	0.076	15180	40929		2838.15	392.006	410.76	17.8808
	eds1-2	20	71	0.071	15821	43471		3095.97	427.616
	eds1-2	21	69	0.069	13875	35754		2987.67	412.657
	cEDS1	22	126	0.126	18523	594992		20394.8	2816.93	2613.81	223.403
	cEDS1	23	94	0.094	38533	778381		17191.8	2374.53
	cEDS1	24	118	0.118	19410	549289		19186	2649.96
	R493A#1	25	91	0.091	19750	122927		5471.78	755.763	607.658	147.895
	R493A#1	26	89	0.089	20017	74161		3330.25	459.974
	R493A#1	27	99	0.099	20175	109764		4396.44	607.236
	R493A#2	28	159	0.159	20738	217765		5283.41	729.744	715.806	15.9623
	R493A#2	29	168	0.168	17999	191122		5056.42	698.393
	R493A#2	30	155	0.155	18998	191687		5207.67	719.283
Pst AvrRps4	Col-0	31	118.4	0.1184	16490	264271		10828.5	1495.63	1420.68	86.6758
	Col-0	32	118.7	0.1187	15866	225963		9598.63	1325.76
	Col-0	33	119.6	0.1196	21497	335213		10430.4	1440.65
	eds1-2	34	90	0.09	16668	49195		2623.52	362.361	295.47	63.9683
	eds1-2	35	79.8	0.0798	21778	36944		1700.64	234.893
	eds1-2	36	84.7	0.0847	18794	41657		2093.51	289.156
	cEDS1	37	125	0.125	23152	417319		11536.1	1593.37	1713.01	120.592
	cEDS1	38	122	0.122	19321	391352		13282.1	1834.53
	cEDS1	39	126	0.126	22536	439727		12388.7	1711.13
	R493A#1	40	89	0.089	19573	82829		3803.86	525.39	485.481	40.5575
	R493A#1	41	87.2	0.0872	18854	66108		3216.8	444.304
	R493A#1	42	97	0.097	20746	88647		3524.1	486.748
	R493A#2	43	132.5	0.1325	18355	95650		3146.33	434.572	405.519	29.0125
	R493A#2	44	125.7	0.1257	20135	86250		2726.23	376.547
	R493A#2	45	126	0.126	19764	91374		2935.4	405.437

## Sheet: Fig. 5
Fig. 5B																					PstΔCOR AvrRps4			Pst AvrRps4
					cfu 10ul																average	S.D	S.E	average	S.D	S.E
	genotype	Bio. Rep.	DPI	cfu/leaf disc	undiluted	-1	-2	-3	-4	-5	-6	cfu/cm2	log(cfu/cm2)	average	S.D	S.E				Col-0	4.29036	0.0625228	0.0360976	4.68303	0.101666	0.0586971
PstΔCOR AvrRps4	Col-0	1	3	4000	240	24	0	0	0	0		16842.1	4.2264							eds1-2	6.20591	0.392382	0.226542	7.76225	0.0782616	0.0451843
		2	3	4666.67	280	28	0	0	0	0		19649.1	4.29334							cEDS1	4.01637	0.273059	0.157651	4.58795	0.125537	0.0724789
		3	3	5333.33	320	32	0	0	0	0		22456.1	4.35134	4.29036	0.0625228	0.0360976				R493A#1	4.50694	0.218967	0.12642	7.56156	0.122347	0.070637
	eds1-2	1	3	333333	20000	2000	200	20	2	0		1.40351e+06	6.14722							R493K#1	4.36495	0.0721334	0.0416462	4.72367	0.348618	0.201275
		2	3	166667	10000	1000	100	10	1	0		701754	5.84619							R493K#2	4.24936	0.395274	0.228212	4.41819	0.469336	0.270971
		3	3	1000000	60000	6000	600	60	6	0		4.21053e+06	6.62434	6.20591	0.392382	0.226542				R493E#1	6.54631	0.386251	0.223002	8.0247	0.1784	0.103
	cEDS1	1	3	5000	300	30	3	0	0	0		21052.6	4.32331							R493E#2	6.3479	0.1738	0.100343	7.7809	0.155218	0.0896151
		2	3	1500	90	9	0	0	0	0		6315.79	3.80043
		3	3	2000	120	12	0	0	0	0		8421.05	3.92537	4.01637	0.273059	0.157651
	R493A#1	1	3	5000	300	30	3	0	0	0		21052.6	4.32331
		2	3	13333.3	800	80	8	0	0	0		56140.4	4.74928
		3	3	6666.67	400	40	4	0	0	0		28070.2	4.44825	4.50694	0.218967	0.12642
	R493K#1	1	3	5000	300	30	3	0	0	0		21052.6	4.32331
		2	3	5000	300	30	3	0	0	0		21052.6	4.32331
		3	3	6666.67	400	40	4	0	0	0		28070.2	4.44825	4.36495	0.0721334	0.0416462
	R493K#2	1	3	8333.33	500	50	5	0	0	0		35087.7	4.54516
		2	3	6000	360	36	0	0	0	0		25263.2	4.40249
		3	3	1500	90	9	0	0	0	0		6315.79	3.80043	4.24936	0.395274	0.228212
	R493E#1	1	3	2.33333e+06	140000	14000	1400	140	14	0		9.82456e+06	6.99231
		2	3	500000	30000	3000	300	30	3	3		2.10526e+06	6.32331
		3	3	500000	30000	3000	300	30	3	3		2.10526e+06	6.32331	6.54631	0.386251	0.223002
	R493E#2	1	3	666667	40000	4000	400	40	4	4		2.80702e+06	6.44825
		2	3	333333	20000	2000	200	20	2	2		1.40351e+06	6.14722
		3	3	666667	40000	4000	400	40	4	4		2.80702e+06	6.44825	6.3479	0.1738	0.100343
Pst AvrRps4	Col-0	1	3	15000	900	90	9	0	0	0		63157.9	4.80043
		2	3	10000	600	60	6	0	0	0		42105.3	4.62434
		3	3	10000	600	60	6	0	0	0		42105.3	4.62434	4.68303	0.101666	0.0586971
	eds1-2	1	3	1.16667e+07	700000	70000	7000	700	70	7		4.91228e+07	7.69128
		2	3	1.33333e+07	800000	80000	8000	800	80	8		5.61404e+07	7.74928
		3	3	1.66667e+07	1000000	100000	10000	1000	100	10		7.01754e+07	7.84619	7.76225	0.0782616	0.0451843
	cEDS1	1	3	6666.67	400	40	4	0	0	0		28070.2	4.44825
		2	3	10000	600	60	6	0	0	0		42105.3	4.62434
		3	3	11666.7	700	70	7	0	0	0		49122.8	4.69128	4.58795	0.125537	0.0724789
	R493A#1	1	3	8.33333e+06	500000	50000	5000	500	50	5		3.50877e+07	7.54516
		2	3	1.16667e+07	700000	70000	7000	700	70	7		4.91228e+07	7.69128
		3	3	6.66667e+06	400000	40000	4000	400	40	4		2.80702e+07	7.44825	7.56156	0.122347	0.070637
	R493K#1	1	3	5000	300	30	3	0	0	0		21052.6	4.32331
		2	3	18333.3	1100	110	11	0	0	0		77193	4.88758
		3	3	21666.7	1300	130	13	0	0	0		91228.1	4.96013	4.72367	0.348618	0.201275
	R493K#2	1	3	3333.33	200	20	2	0	0	0		14035.1	4.14722
		2	3	3333.33	200	20	2	0	0	0		14035.1	4.14722
		3	3	21666.7	1300	130	13	0	0	0		91228.1	4.96013	4.41819	0.469336	0.270971
	R493E#1	1	3	2.16667e+07	1300000	130000	13000	1300	130	13		9.12281e+07	7.96013
		2	3	40000000	2400000	240000	24000	2400	240	24		1.68421e+08	8.2264
		3	3	1.83333e+07	1100000	110000	11000	1100	110	11		7.7193e+07	7.88758	8.0247	0.1784	0.103
	R493E#2	1	3	1.16667e+07	700000	70000	7000	700	70	7		4.91228e+07	7.69128
		2	3	2.16667e+07	1300000	130000	13000	1300	130	13		9.12281e+07	7.96013
		3	3	1.16667e+07	700000	70000	7000	700	70	7		4.91228e+07	7.69128	7.7809	0.155218	0.0896151
Fig. 5C
								amount d4_SA inpmol	80
		FW (mg)
	Genotype	Weight	267	271		FW (g)		SA in pmol/FW			SA (ng/g)	Average	S.D	S.E				8hpi PstΔCOR AvrRps4			8hpi Pst AvrRps4			24hpi PstΔCOR AvrRps4			24hpi Pst AvrRps4
8hpi PstΔCOR AvrRps4	Col	78	231931	8842		0.078		26903.2			3715.87							Average	S.D	S.E	Average	S.D	S.E	Average	S.D	S.E	Average	S.D	S.E
	Col	98	247625	8524		0.098		23714.6			3275.45						Col-0	3525.2	226.07	130.522	2105.34	34.7678	20.0732	2817.46	167.076	96.4611	2587.89	203.942	117.746
	Col	84	198746	7294		0.084		25950.4			3584.26	3525.2	226.07	130.522			eds1-2	335.081	88.6531	51.1839	288.775	109.153	63.0194	567.882	59.8904	34.5778	376.173	80.2468	46.3305
	eds1-2	97	36191	9533		0.097		3131.04			432.46						cEDS1	3675.78	106.723	61.6166	2885.27	1260.95	728.009	2871.73	244.662	141.256	2638.3	49.6935	28.6906
	eds1-2	113	8467	2639		0.113		2271.44			313.732						R493A#1	784.837	89.9118	51.9106	565.146	18.1991	10.5073	3047.19	231.396	133.597	2573.08	290.657	167.811
	eds1-2	120	18976	6745		0.12		1875.56			259.053	335.081	88.6531	51.1839			R493K#1	3582.09	464.881	268.399	2341.62	142.811	82.4521	2875.58	233.475	134.797	2648.6	105.348	60.8228
	cEDS1	97	364927	11646		0.097		25843.3			3569.47						R493K#2	3883.16	246.361	142.237	2323.18	154.526	89.2156	2820.42	155.481	89.7672	2710.49	56.1006	32.3897
	cEDS1	114	404416	10362		0.114		27388.6			3782.91						R493E#1	383.467	87.7662	50.6719	281.335	70.975	40.9774	785.387	58.7614	33.9259	420.255	64.2892	37.1174
	cEDS1	109	397468	10964		0.109		26607			3674.96	3675.78	106.723	61.6166			R493E#2	217.819	6.43246	3.71379	394.41	142.613	82.3374	922.354	139.32	80.4363	334.87	43.1515	24.9135
	R493A#1	115	102213	11190		0.115		6354.31			877.657
	R493A#1	106	42207	6302		0.106		5054.64			698.147
	R493A#1	92	38746	5976		0.092		5637.91			778.709	784.837	89.9118	51.9106
	R493K#1	110	365421	11771		0.11		22577.6			3118.42
	R493K#1	101	465709	14233		0.101		25917.1			3579.67
	R493K#1	86	282746	8974		0.086		29309.1			4048.17	3582.09	464.881	268.399
	R493K#2	102	142518	3741		0.102		29879.4			4126.94
	R493K#2	113	483314	13004		0.113		26312.6			3634.3
	R493K#2	94	412378	12467		0.094		28151.1			3888.23	3883.16	246.361	142.237
	R493E#1	121	21563	4134		0.121		3448.6			476.321
	R493E#1	128	21954	6278		0.128		2185.61			301.876
	R493E#1	102	19976	5814		0.102		2694.78			372.203	383.467	87.7662	50.6719
	R493E#2	119	19332	8455		0.119		1537.11			212.306
	R493E#2	122	19315	8089		0.122		1565.78			216.265
	R493E#2	114	19167	8261		0.114		1628.2			224.886	217.819	6.43246	3.71379
8hpi Pst AvrRps4	Col	107	42418	2114		0.107		15002.1			2072.09
	Col	97	137044	7290		0.097		15504.2			2141.45
	Col	101	96878	5041		0.101		15222.2			2102.49	2105.34	34.7678	20.0732
	eds1-2	104	27168	7277		0.104		2871.85			396.66
	eds1-2	108	17986	10315		0.108		1291.61			178.397
	eds1-2	92	21763	8974		0.092		2108.8			291.267	288.775	109.153	63.0194
	cEDS1	119	325283	13336		0.119		16397.5			2264.83
	cEDS1	131	232107	9528		0.131		14876.7			2054.76
	cEDS1	96	189762	5037		0.096		31394.7			4336.23	2885.27	1260.95	728.009
	R493A#1	122	54518	9005		0.122		3969.96			548.331
	R493A#1	119	44968	7144		0.119		4231.61			584.469
	R493A#1	97	40684	8237		0.097		4073.55			562.638	565.146	18.1991	10.5073
	R493K#1	140	148142	5323		0.14		15903.2			2196.55
	R493K#1	137	242623	7884		0.137		17970.3			2482.05
	R493K#1	119	171674	6794		0.119		16987.2			2346.27	2341.62	142.811	82.4521
	R493K#2	138	203120	7518		0.138		15662.5			2163.31
	R493K#2	127	225711	7945		0.127		17895.6			2471.73
	R493K#2	119	190374	7572		0.119		16902.1			2334.51	2323.18	154.526	89.2156
	R493E#1	148	39916	8509		0.148		2535.69			350.23
	R493E#1	130	16701	6810		0.13		1509.18			208.448
	R493E#1	118	20671	6784		0.118		2065.78			285.325	281.335	70.975	40.9774
	R493E#2	111	13013	5157		0.111		1818.64			251.191
	R493E#2	116	7850	1394		0.116		3883.64			536.408
	R493E#2	116	9748	2347		0.116		2864.41			395.632	394.41	142.613	82.3374
24hpi PstΔCOR AvrRps4	Col	68	113488	6949		0.068		19213.6			2653.78
	Col	78	49078	2327		0.078		21631.5			2987.74
	Col	81	49267	2391		0.081		20350.8			2810.85	2817.46	167.076	96.4611
	eds1-2	78	24833	6933		0.078		3673.7			507.411
	eds1-2	74	28612	6812		0.074		4540.79			627.175
	eds1-2	85	31247	7138		0.085		4120.05			569.062	567.882	59.8904	34.5778
	cEDS1	118	52797	1579		0.118		22669.1			3131.06
	cEDS1	88	112656	5348		0.088		19150.1			2645.01
	cEDS1	91	119762	5122		0.091		20555.5			2839.13	2871.73	244.662	141.256
	R493A#1	127	194531	6016		0.127		20368.9			2813.35
	R493A#1	142	260143	6179		0.142		23719			3276.06
	R493A#1	135	241379	6473		0.135		22097.9			3052.16	3047.19	231.396	133.597
	R493K#1	112	103867	3298		0.112		22495.7			3107.1
	R493K#1	122	255594	8768		0.122		19115.3			2640.2
	R493K#1	112	233024	7984		0.112		20847.4			2879.44	2875.58	233.475	134.797
	R493K#2	91	153924	6286		0.091		21526.9			2973.29
	R493K#2	77	142862	7700		0.077		19276.4			2662.45
	R493K#2	73	145678	7804		0.073		20457.1			2825.53	2820.42	155.481	89.7672
	R493E#1	147	62318	6423		0.147		5280.17			729.298
	R493E#1	159	78883	6476		0.159		6128.72			846.498
	R493E#1	142	41378	4126		0.142		5649.92			780.366	785.387	58.7614	33.9259
	R493E#2	108	33580	3235		0.108		7689.05			1062.01
	R493E#2	104	50241	6814		0.104		5671.69			783.374
	R493E#2	109	47651	5241		0.109		6673			921.675	922.354	139.32	80.4363
24hpi Pst AvrRps4	Col	89	171416	7621		0.089		20218.1			2792.52
	Col	89	148895	7752		0.089		17265			2384.64
	Col	91.5	133459	6231		0.0915		18726.6			2586.52	2587.89	203.942	117.746
	eds1-2	107	24900	5576		0.107		3338.74			461.147
	eds1-2	90	17299	7040		0.09		2184.22			301.684
	eds1-2	88	21837	7498		0.088		2647.62			365.689	376.173	80.2468	46.3305
	cEDS1	119	260219	8994		0.119		19450.4			2686.49
	cEDS1	109	188327	7379		0.109		18731.8			2587.23
	cEDS1	95	176984	7794		0.095		19122.3			2641.17	2638.3	49.6935	28.6906
	R493A#1	113	322596	13794		0.113		16556.9			2286.85
	R493A#1	108	62539	2231		0.108		20764.3			2867.97
	R493A#1	112	428554	16487		0.112		18566.7			2564.44	2573.08	290.657	167.811
	R493K#1	113	112183	3992		0.113		19895.2			2747.92
	R493K#1	94	207715	9620		0.094		18376.2			2538.12
	R493K#1	93	189745	8476		0.093		19256.9			2659.76	2648.6	105.348	60.8228
	R493K#2	101	122905	5060		0.101		19239.2			2657.32
	R493K#2	125	306776	9793		0.125		20048.7			2769.12
	R493K#2	109	298433	11184		0.109		19584.5			2705.02	2710.49	56.1006	32.3897
	R493E#1	134	50611	8734		0.134		3459.53			477.83
	R493E#1	118	24911	6648		0.118		2540.44			350.885
	R493E#1	144	42167	7489		0.144		3128.07			432.049	420.255	64.2892	37.1174
	R493E#2	100	29205	8475		0.1		2756.81			380.771
	R493E#2	116	19287	6225		0.116		2136.77			295.13
	R493E#2	112	23746	7127		0.112		2379.88			328.709	334.87	43.1515	24.9135

## Sheet: Fig. 6
Fig. 6A
				cfu 10ul
	genotype	Bio. Rep.	cfu/leaf disc	undiluted	-1	-2	-3	-4	-5	-6	cfu/cm2	log(cfu/cm2)	average	S.D	S.E
Pst DC3000	Col-0	1	100000	6000	600	60	6	0	0		421053	5.62434
		2	66666.7	4000	400	40	4	0	0		280702	5.44825
		3	46666.7	2800	280	28	0	0	0		196491	5.29334	5.45531	0.16561	0.0956148			Pst ΔCOR			Pst DC3000
Pst ΔCOR	Col-0	1	5000	300	30	3	0	0	0		21052.6	4.32331							S.D	S.E		S.D	S.E
		2	6666.67	400	40	4	0	0	0		28070.2	4.44825					Col-0	4.4653	0.151238	0.0873171	5.45531	0.16561	0.0956148
		3	10000	600	60	6	0	0	0		42105.3	4.62434	4.4653	0.151238	0.0873171		eds1-2	6.28554	0.151989	0.0877508	8.56156	0.122347	0.070637
Pst DC3000	eds1-2	1	8.33333e+07	5000000	500000	50000	5000	500	50	5	3.50877e+08	8.54516					cEDS1	4.4389	0.111219	0.0642124	5.4389	0.111219	0.0642124
		2	6.66667e+07	4000000	400000	40000	4000	400	40	4	2.80702e+08	8.44825					R493A	6.36495	0.241272	0.139298	8.4653	0.151238	0.0873171
		3	1.16667e+08	7000000	700000	70000	7000	700	70	7	4.91228e+08	8.69128	8.56156	0.122347	0.070637		R493K	4.38021	0.207512	0.119807	5.4389	0.111219	0.0642124
Pst ΔCOR	eds1-2	1	333333	20000	2000	200	20	2	0		1.40351e+06	6.14722					R493E	6.44825	0.30103	0.1738	8.48761	0.296686	0.171292
		2	666667	40000	4000	400	40	4	0		2.80702e+06	6.44825
		3	433333	26000	2600	260	26	0	0		1.82456e+06	6.26116	6.28554	0.151989	0.0877508
Pst DC3000	cEDS1	1	66666.7	4000	400	40	4	0	0		280702	5.44825
		2	50000	3000	300	30	3	0	0		210526	5.32331
		3	83333.3	5000	500	50	5	0	0		350877	5.54516	5.4389	0.111219	0.0642124
Pst ΔCOR	cEDS1	1	8333.33	500	50	5	0	0	0		35087.7	4.54516
		2	5000	300	30	3	0	0	0		21052.6	4.32331
		3	6666.67	400	40	4	0	0	0		28070.2	4.44825	4.4389	0.111219	0.0642124
Pst DC3000	R493A	1	6.66667e+07	4000000	400000	40000	4000	400	40	4	2.80702e+08	8.44825
		2	100000000	6000000	600000	60000	6000	600	60	6	4.21053e+08	8.62434
		3	50000000	3000000	300000	30000	3000	300	30	3	2.10526e+08	8.32331	8.4653	0.151238	0.0873171
Pst ΔCOR	R493A	1	500000	30000	3000	300	30	3	0		2.10526e+06	6.32331
		2	1000000	60000	6000	600	60	6	0		4.21053e+06	6.62434
		3	333333	20000	2000	200	20	2	0		1.40351e+06	6.14722	6.36495	0.241272	0.139298
Pst DC3000	R493K	1	50000	3000	300	30	3	0	0		210526	5.32331
		2	66666.7	4000	400	40	4	0	0		280702	5.44825
		3	83333.3	5000	500	50	5	0	0		350877	5.54516	5.4389	0.111219	0.0642124
Pst ΔCOR	R493K	1	8333.33	500	50	5	0	0	0		35087.7	4.54516
		2	3333.33	200	20	2	0	0	0		14035.1	4.14722
		3	6666.67	400	40	4	0	0	0		28070.2	4.44825	4.38021	0.207512	0.119807
Pst DC3000	R493E	1	3.33333e+07	2000000	200000	20000	2000	200	20	2	1.40351e+08	8.14722
		2	1.16667e+08	7000000	700000	70000	7000	700	70	7	4.91228e+08	8.69128
		3	100000000	6000000	600000	60000	6000	600	60	6	4.21053e+08	8.62434	8.48761	0.296686	0.171292
Pst ΔCOR	R493E	1	333333	20000	2000	200	20	2	0		1.40351e+06	6.14722
		2	666667	40000	4000	400	40	4	0		2.80702e+06	6.44825
		3	1.33333e+06	80000	8000	800	80	8	0		5.61404e+06	6.74928	6.44825	0.30103	0.1738
Fig. 6B
			cfu 10ul
genotype	Bio. Rep.	cfu/leaf disc	undiluted	-1	-2	-3	-4	-5	-6	cfu/cm2	log(cfu/cm2)	average	S.D	S.E				average	S.D	S.E
Col-0	1	1833.33	110	11	0	0	0	0		7719.3	3.88758						Col-0	3.96319	0.100043	0.0577601
	2	2833.33	170	17	0	0	0	0		11929.8	4.07663						eds1-2	6.6757	0.122347	0.130637
	3	2000	120	12	0	0	0	0		8421.05	3.92537	3.96319	0.100043	0.0577601			sid2-1	4.2735	0.0738857	0.0426579
eds1-2	1	18333333	110000	11000	1100	110	11	0		7719298	6.44825						eds1-2/sid2-1	7.52665	0.370528	0.213925
	2	833333	50000	5000	500	50	5	0		3.50877e+06	6.88758						cEDS1	3.93128	0.188403	0.108775
	3	1.16667e+06	70000	7000	700	70	7	0		4.91228e+06	6.69128	6.6757	0.122347	0.130637			R493A	4.07327	0.128084	0.0739496
sid2-1	1	3666.67	220	22	0	0	0	0		15438.6	4.18861						cEDS1/sid2-1	4.38021	0.473602	0.273434
	2	4833.33	290	29	0	0	0	0		20350.9	4.30858						R493A/sid2-1	5.56156	0.122347	0.070637
	3	5000	300	30	3	0	0	0		21052.6	4.32331	4.2735	0.0738857	0.0426579
eds1-2/sid2-1	1	8.33333e+06	500000	50000	5000	500	50	5		3.50877e+07	7.54516
	2	3.33333e+06	200000	20000	2000	200	20	2		1.40351e+07	7.14722
	3	1.83333e+07	1100000	110000	11000	1100	110	11		7.7193e+07	7.88758	7.52665	0.370528	0.213925
cEDS1	1	1500	90	9	0	0	0	0		6315.79	3.80043
	2	1666.67	100	10	0	0	0	0		7017.54	3.84619
	3	3333.33	200	20	2	0	0	0		14035.1	4.14722	3.93128	0.188403	0.108775
R493A	1	3333.33	200	20	2	0	0	0		14035.1	4.14722
	2	3333.33	200	20	2	0	0	0		14035.1	4.14722
	3	2000	120	12	0	0	0	0		8421.05	3.92537	4.07327	0.128084	0.0739496
cEDS1/sid2-1	1	1666.67	100	10	1	0	0	0		7017.54	3.84619
	2	13333.3	800	80	8	0	0	0		56140.4	4.74928
	3	8333.33	500	50	5	0	0	0		35087.7	4.54516	4.38021	0.473602	0.273434
R493A/sid2-1	1	116667	7000	700	70	7	0	0		491228	5.69128
	2	66666.7	4000	400	40	4	0	0		280702	5.44825
	3	83333.3	5000	500	50	5	0	0		350877	5.54516	5.56156	0.122347	0.070637
Fig. 6C
				cfu 10ul
	genotype	Bio. Rep.	cfu/leaf disc	undiluted	-1	-2	-3	-4	-5	-6	cfu/cm2	log(cfu/cm2)	average	S.D	S.E
	Col-0	1	5000	300	30	3	0	0	0		21052.6	4.32331
		2	3333.33	200	20	2	0	0	0		14035.1	4.14722							Pst AvrRpt2	S.D	S.E
		3	5000	300	30	3	0	0	0		21052.6	4.32331	4.26461	0.101666	0.0586971			Col-0	4.26461	0.101666	0.0586971
	eds1-2	1	5000	300	30	3	0	0	0		21052.6	4.32331						eds1-2	4.36495	0.241272	0.139298
		2	3333.33	200	20	2	0	0	0		14035.1	4.14722						sid2-1	5.48761	0.18712	0.108034
		3	10000	600	60	6	0	0	0		42105.3	4.62434	4.36495	0.241272	0.139298			eds1-2/sid2-1	6.72766	0.0630146	0.0363815
	sid2-1	1	50000	3000	300	30	3	0	0		210526	5.32331						rpm2/rps1	6.77605	0.100848	0.0582248
		2	66666.7	4000	400	40	4	0	0		280702	5.44825					eds1-2	cEDS1	4.20591	0.101666	0.0586971
		3	116667	7000	700	70	7	0	0		491228	5.69128	5.48761	0.18712	0.108034			R493A	4.30626	0.275466	0.15904
	eds1-2/sid2-1	1	1.16667e+06	70000	7000	700	70	7	0		4.91228e+06	6.69128					eds1-2/sid2-1	cEDS1	5.26168	0.0821605	0.0474354
		2	1.16667e+06	70000	7000	700	70	7	0		4.91228e+06	6.69128						R493A	6.15428	0.16561	0.0956148
		3	1500000	90000	9000	900	90	9	0		6.31579e+06	6.80043	6.72766	0.0630146	0.0363815
	rpm2/rps1	1	1.33333e+06	80000	8000	800	80	8	0		5.61404e+06	6.74928
		2	1.16667e+06	70000	7000	700	70	7	0		4.91228e+06	6.69128
		3	1.83333e+06	110000	11000	1100	110	11	0		7.7193e+06	6.88758	6.77605	0.100848	0.0582248
	cEDS1	1	3333.33	200	20	2	0	0	0		14035.1	4.14722
		2	3333.33	200	20	2	0	0	0		14035.1	4.14722
		3	5000	300	30	3	0	0	0		21052.6	4.32331	4.20591	0.101666	0.0586971
	R493A	1	3333.33	200	20	2	0	0	0		14035.1	4.14722
		2	10000	600	60	6	0	0	0		42105.3	4.62434
		3	3333.33	200	20	2	0	0	0		14035.1	4.14722	4.30626	0.275466	0.15904
Sid2-1/eds1-2	cEDS1	1	46666.7	2800	280	28	0	0	0		196491	5.29334
		2	35000	2100	210	21	0	0	0		147368	5.1684
		3	50000	3000	300	30	3	0	0		210526	5.32331	5.26168	0.0821605	0.0474354
	R493A	1	233333	14000	1400	140	14	0	0		982456	5.99231
		2	333333	20000	2000	200	20	2	0		1.40351e+06	6.14722
		3	500000	30000	3000	300	30	3	0		2.10526e+06	6.32331	6.15428	0.16561	0.0956148

## Sheet: S. Fig. 2
Fig. S2A
Fig. S2C
Fig. S2D
				cfu 10ul
genotype	plant	DPI	cfu/leaf disc	undiluted	-1	-2	-3	-4	-5	-6	cfu/cm2	log(cfu/cm2)	average	S.D	S.E
Col-0	1	3	20000	1200	120	12	0	0	0		4750	3.67669
	2	3	31666.7	1900	190	19	0	0	0		7520.83	3.87627					genotype	average
	3	3	40000	2400	240	24	0	0	0		9500	3.97772	3.84356	0.153157	0.0884251		Col-0	3.84356
eds1-2	1	3	1.83333e+08	11000000	1100000	110000	11000	1100	110	11	4.35417e+07	7.63891					eds1-2	7.28504
	2	3	8.33333e+07	5000000	500000	50000	5000	500	50	5	1.97917e+07	7.29648					cEDS1	3.85544
	3	3	35000000	2100000	210000	21000	2100	210	21		8312500	6.91973	7.28504	0.359723	0.207686		R493A#1	7.33876
cEDS1	1	3	30000	1800	180	18	0	0	0		7125	3.85278					R493A#2	7.19023
	2	3	36666.7	2200	220	22	0	0	0		8708.33	3.93994					K487A#1	3.81918
	3	3	25000	1500	150	15	0	0	0		5937.5	3.7736	3.85544	0.0831975	0.0480341		K487A#2	3.84356
R493A#1	1	3	100000000	6000000	600000	60000	6000	600	60	6	23750000	7.37566					K387A#1	3.72611
	2	3	5.16667e+07	3100000	310000	31000	3100	310	31		1.22708e+07	7.08887					K387A#2	3.85651
	3	3	150000000	9000000	900000	90000	9000	900	90	9	35625000	7.55175	7.33876	0.233636	0.13489
R493A#2	1	3	1.66667e+08	10000000	1000000	100000	10000	1000	100	10	3.95833e+07	7.59751
	2	3	50000000	3000000	300000	30000	3000	300	30	3	11875000	7.07463
	3	3	3.33333e+07	2000000	200000	20000	2000	200	20	2	7.91667e+06	6.89854	7.19023	0.36354	0.20989
K487A#1	1	3	28333.3	1700	170	17	0	0	0		6729.17	3.82796
	2	3	26666.7	1600	160	16	0	0	0		6333.33	3.80163
	3	3	28333.3	1700	170	17	0	0	0		6729.17	3.82796	3.81918	0.015201	0.00877631
K487A#2	1	3	30000	1800	180	18	0	0	0		7125	3.85278
	2	3	26666.7	1600	160	16	0	0	0		6333.33	3.80163
	3	3	31666.7	1900	190	19	0	0	0		7520.83	3.87627	3.84356	0.0381622	0.022033
K387A#1	1	3	18333.3	1100	110	11	0	0	0		4354.17	3.63891
	2	3	28333.3	1700	170	17	0	0	0		6729.17	3.82796
	3	3	21666.7	1300	130	13	0	0	0		5145.83	3.71146	3.72611	0.0953759	0.0550653
K387A#2	1	3	36666.7	2200	220	22	0	0	0		8708.33	3.93994
	2	3	28333.3	1700	170	17	0	0	0		6729.17	3.82796
	3	3	26666.7	1600	160	16	0	0	0		6333.33	3.80163	3.85651	0.0734382	0.0423995

## Sheet: S. Fig. 3
Fig. S3A
Fig. S3B
		cfu 10ul
genotype	cfu/leaf disc	undiluted	-1	-2	-3	-4	-5	-6	cfu/cm2	log(cfu/cm2)	average	S.D	S.E		genotype	average	S.D	S.E
Col-0	83333.3	5000	500	50	5	0	0		350877	5.54516					Col-0	5.67279	0.180505	0.127636
	150000	9000	900	90	9	0	0		631579	5.80043	5.67279	0.180505	0.127636		eds1-2	8.24928	0.144335	0.10206
eds1-2	5.33333e+07	3200000	320000	32000	3200	320	32		2.24561e+08	8.35134					cEDS1	5.57588	0.245216	0.173394
	3.33333e+07	2000000	200000	20000	2000	200	20		1.40351e+08	8.14722	8.24928	0.144335	0.10206		R493A#1	8.1974	0.135684	0.0959428
cEDS1	133333	8000	800	80	8	0	0		561404	5.74928					R493A#2	8.00522	0.361956	0.255942
	60000	3600	360	36	0	0	0		252632	5.40249	5.57588	0.245216	0.173394		gEDS1	5.50729	0.260199	0.183988
R493A#1	30000000	1800000	180000	18000	1800	180	18		1.26316e+08	8.10146					gR493A#1	7.95094	0.21286	0.150515
	4.66667e+07	2800000	280000	28000	2800	280	28		1.96491e+08	8.29334	8.1974	0.135684	0.0959428		gR493A#2	8.13493	0.201692	0.142618
R493A#2	4.33333e+07	2600000	260000	26000	2600	260	26		1.82456e+08	8.26116
	1.33333e+07	800000	80000	8000	800	80	8		5.61404e+07	7.74928	8.00522	0.361956	0.255942
gEDS1	116667	7000	700	70	7	0	0		491228	5.69128
	50000	3000	300	30	3	0	0		210526	5.32331	5.50729	0.260199	0.183988
gR493A#1	30000000	1800000	180000	18000	1800	180	18		1.26316e+08	8.10146
	15000000	900000	90000	9000	900	90	9		6.31579e+07	7.80043	7.95094	0.21286	0.150515
gR493A#2	45000000	2700000	270000	27000	2700	270	27		1.89474e+08	8.27755
	2.33333e+07	1400000	140000	14000	1400	140	14		9.82456e+07	7.99231	8.13493	0.201692	0.142618
Fig. S3C
	CT values									Subract CT								dCT									Average dCT							S.E
	GapDH	EDS1	PAD4	PBS3	ICS1	FMO1	MYB34			EDS1	PAD4	PBS3	ICS1	FMO1	MYB34		Genotype	EDS1	PAD4	PBS3	ICS1	FMO1	MYB34				EDS1	PAD4	PBS3	ICS1	FMO1	MYB34		EDS1	PAD4	PBS3	ICS1	FMO1	MYB34
	23.2435	27.7181	35.5335	28.4157	28.5556	30.3199	26.3146			-4.4746	-12.29	-5.17214	-5.31205	-7.07641	-3.0711		Col_M	0.044979	0.000199684	0.0277351	0.0251718	0.00740951	0.118989			Col_M	0.0604078	0.000444232	0.0235532	0.0342566	0.00456208	0.115485		0.0104371	0.000124075	0.00612206	0.00626848	0.00188473	0.00890867
	23.3872	27.5471	34.0828	28.379	27.8207	30.9532	26.3433			-4.15983	-10.6956	-4.9918	-4.43343	-7.56593	-2.9561		Col_M	0.0559458	0.000602989	0.0314282	0.0462811	0.00527749	0.128862			eds1_2_M	2.61116e-05	5.52027e-05	0.00347466	0.0113167	0.000686229	0.125376		1.14424e-05	3.83151e-06	0.000804781	0.00221697	0.000237183	0.0162731
	23.2466	26.885	34.1282	29.6893	28.2435	33.2134	26.5888			-3.63848	-10.8817	-6.44271	-4.99691	-9.96685	-3.34221		Col_M	0.0802985	0.000530021	0.0114961	0.031317	0.000999259	0.098604			cEDS1_M	0.183474	0.00151264	0.0390558	0.11424	0.00238044	0.0808815		0.0378654	0.000167017	0.00420973	0.00942376	0.000825614	0.00958565
	23.2859	39.6589	37.3777	32.1962	30.4538	34.4368	26.3843			-16.373	-14.0918	-8.91027	-7.16793	-11.1509	-3.09844		eds1_2_M	1.17824e-05	5.72741e-05	0.00207846	0.00695407	0.000439794	0.116756			R493A#1M	0.00100625	6.0102e-05	0.00319342	0.0133285	0.000710635	0.125342		0.000305372	1.2873e-05	0.00160131	0.00434278	0.00035642	0.0120799
	23.9789	38.3038	38.3322	32.1459	30.2652	33.73	26.6513			-14.3249	-14.3533	-8.16703	-6.28633	-9.75107	-2.6724		eds1_2_M	4.87291e-05	4.77777e-05	0.00347921	0.0128123	0.00116047	0.156866			R493A#2M	0.017128	4.53154e-05	0.00331109	0.0182514	0.000249782	0.13132		0.0102398	5.49748e-06	0.00193208	0.00865809	7.21271e-05	0.0152035
	23.3869	39.1628	37.3982	31.0698	29.5265	34.4779	26.6731			-15.7759	-14.0114	-7.68296	-6.13961	-11.091	-3.2862		eds1_2_M	1.78232e-05	6.05563e-05	0.0048663	0.0141838	0.00045842	0.102507			gEDS1_M	0.0982442	0.000888544	0.0274022	0.061425	0.00157874	0.0988684		0.0139325	0.00011322	0.00711317	0.00455604	0.00116692	0.0228566
	24.5098	27.2119	34.1164	28.9138	27.6622	32.4778	27.8327			-2.70204	-9.60652	-4.40393	-3.15241	-7.96793	-3.3229		cEDS1_M	0.153676	0.00128277	0.0472373	0.112468	0.00399406	0.0999328			gR493A#1M	0.0428215	9.80885e-05	0.00390973	0.0177533	0.00199213	0.228033		0.00906114	2.08532e-05	8.40644e-05	0.00287032	0.00148232	0.0111482
	24.1984	26.1492	33.2864	28.967	27.1266	33.2556	28.0452			-1.95083	-9.08807	-4.76863	-2.92823	-9.05726	-3.84683		cEDS1_M	0.258667	0.00183746	0.036686	0.131376	0.00187712	0.0695007			gR493A#2M	0.00495783	7.36305e-05	0.00261864	0.0107417	0.000625278	0.173137		0.000247209	1.58956e-05	0.000278788	0.0011768	0.000115089	0.015999
	24.0991	26.9555	33.5613	29.0098	27.4373	33.7199	27.8709			-2.85645	-9.46225	-4.91076	-3.33824	-9.62079	-3.77179		cEDS1_M	0.138078	0.00141769	0.033244	0.0988754	0.00127015	0.0732111			Col	1.8849	0.0645211	2.26548	1.95091	0.330409	0.0300406		0.476047	0.0168592	0.683776	0.495605	0.107251	0.00119154
	23.5559	32.8295	37.5892	30.845	29.062	33.0396	26.4301			-9.2736	-14.0333	-7.2891	-5.50608	-9.48368	-2.87423		R493A#1M	0.00161572	5.96406e-05	0.00639383	0.0220042	0.00139678	0.136386			eds1_2	8.40175e-05	0.000113422	0.00729474	0.0359933	0.0020281	0.690895		9.98761e-06	2.38626e-05	0.00041257	0.00327265	0.000847897	0.0639281
	23.7113	34.1202	38.3934	33.1013	30.4521	34.5797	26.5641			-10.4089	-14.6821	-9.39	-6.74084	-10.8684	-2.85279		R493A#1M	0.000735548	3.80395e-05	0.00149049	0.00934985	0.000534911	0.138429			cEDS1	1.86278	0.0684951	2.0029	1.79391	0.212799	0.0581484		0.144088	0.00674217	0.228019	0.0923484	0.0481293	0.0120536
	23.4659	34.015	37.029	32.6696	30.3221	35.7521	26.7705			-10.549	-13.563	-9.2037	-6.85616	-12.2862	-3.30456		R493A#1M	0.000667469	8.26258e-05	0.00169593	0.00863158	0.000200211	0.101211			R493A#1	0.0522918	0.003328	0.15834	0.491426	0.0228973	0.560051		0.00196186	0.00038171	0.0158159	0.0300455	0.00476546	0.0350085
	23.9652	32.28	38.7442	34.2291	31.0262	37.1061	27.2153			-8.31483	-14.7791	-10.2639	-7.06109	-13.1409	-3.25017		R493A#2M	0.0031404	3.55672e-05	0.00081331	0.00748861	0.000110711	0.1051			R493A#2	1.05377	0.0124086	0.526589	0.521866	0.0383245	0.442695		0.280925	0.00706828	0.213419	0.0533272	0.00506548	0.105829
	24.0704	30.555	38.2313	33.0314	30.4651	35.5405	26.7346			-6.48457	-14.1609	-8.96101	-6.3947	-11.4701	-2.66415		R493A#2M	0.0111673	5.45936e-05	0.00200664	0.0118851	0.000352505	0.157765			gEDS1	2.15581	0.120332	3.64253	3.24472	0.282877	0.0391738		0.450886	0.0208358	0.42295	0.551379	0.0467349	0.00167207
	24.3253	29.0787	38.7401	31.4606	29.1462	36.0964	27.2567			-4.75336	-14.4148	-7.13526	-4.8209	-11.771	-2.93133		R493A#2M	0.0370763	4.57852e-05	0.00711333	0.0353806	0.000286129	0.131094			gR493A#1	1.12179	0.0297498	1.18946	1.56528	0.0307071	0.530335		0.0525968	0.00158841	0.211914	0.0972056	0.00337581	0.058792
	23.4091	26.4	33.2296	29.0692	27.3753	35.1956	27.6393			-2.99087	-9.8204	-5.66006	-3.96612	-11.7864	-4.23012		gEDS1_M	0.125794	0.00110602	0.0197766	0.0639849	0.000283092	0.0532853			gR493A#2	0.144956	0.0212354	0.833289	1.61639	0.0429694	0.699169		0.022474	0.00398181	0.122134	0.410387	0.00606415	0.173973
	23.903	27.4078	34.3323	29.4893	28.1525	34.7432	26.9779			-3.50486	-10.4294	-5.5863	-4.24957	-10.8402	-3.07492		gEDS1_M	0.0880912	0.000725181	0.020814	0.0525716	0.000545475	0.118675
	23.7835	27.4121	34.0104	28.3702	27.6678	31.7829	26.7876			-3.62865	-10.2269	-4.58672	-3.8843	-7.99948	-3.0041		gEDS1_M	0.0808476	0.000834431	0.0416159	0.0677186	0.00390766	0.124645
	24.901	29.3753	38.0735	32.9007	30.5985	32.5579	26.9017			-4.47433	-13.1725	-7.99971	-5.69754	-7.65696	-2.00073		gR493A#1M	0.0449875	0.000108312	0.00390702	0.0192695	0.00495478	0.249874
	24.9809	29.1058	37.9126	33.0339	30.5011	36.209	27.2105			-4.12481	-12.9316	-8.05294	-5.52018	-11.2281	-2.22953		gR493A#1M	0.0573204	0.000127993	0.0037655	0.0217901	0.000416878	0.213229
	24.5892	29.8459	38.6638	32.5347	30.9462	35.2806	26.7671			-5.25668	-14.0746	-7.94549	-6.35696	-10.6914	-2.1779		gR493A#1M	0.0261567	5.79599e-05	0.00405667	0.0122002	0.000604735	0.220997
	24.9062	32.5555	38.1633	33.7638	31.3851	36.1722	27.2161			-7.64931	-13.2571	-8.85759	-6.47889	-11.266	-2.30987		gR493A#2M	0.00498114	0.000102145	0.00215576	0.0112114	0.000406073	0.201678
	24.6865	32.2264	38.4573	33.0111	31.008	35.2214	27.2311			-7.53982	-13.7708	-8.32457	-6.32145	-10.5348	-2.54461		gR493A#2M	0.00537388	7.15462e-05	0.00311929	0.0125042	0.000674067	0.171394
	24.1668	31.9567	38.5376	32.7647	31.0435	34.4623	26.9394			-7.78995	-14.3709	-8.59793	-6.87669	-10.2955	-2.77262		gR493A#2M	0.00451847	4.71998e-05	0.00258087	0.00850959	0.000795695	0.146338
	23.6926	23.6003	28.5075	23.8221	23.6952	26.7758	28.6701			0.0922545	-4.8149	-0.12953	-0.00261821	-3.08319	-4.97753		Col	1.06603	0.035528	0.914129	0.998187	0.117996	0.0317405
	24.5469	23.641	28.5102	23.0826	23.4157	25.6594	29.5755			0.905861	-3.96332	1.46434	1.1312	-1.11253	-5.02858		Col	1.87366	0.0641096	2.75936	2.19041	0.462481	0.030637
	24.8172	23.3762	28.2295	23.1743	23.4035	26.1009	29.9889			1.44095	-3.41234	1.6429	1.41367	-1.28367	-5.17167		Col	2.715	0.0939258	3.12293	2.66415	0.410748	0.0277443
	24.9078	38.827	37.5979	31.9874	29.8297	35.0122	25.5023			-13.9192	-12.6901	-7.07962	-4.92192	-10.1044	-0.594531		eds1_2	6.45531e-05	0.000151317	0.00739304	0.032988	0.000908382	0.66226
	24.6834	38.1253	37.7128	31.6573	29.2387	34.0786	24.9818			-13.4419	-13.0295	-6.97391	-4.55532	-9.39529	-0.298448		eds1_2	8.98627e-05	0.000119601	0.00795508	0.0425315	0.00148503	0.813126
	24.2636	37.5858	38.0793	31.5209	29.2087	32.3454	25.007			-13.3222	-13.8158	-7.25736	-4.94517	-8.08181	-0.743476		eds1_2	9.76367e-05	6.93496e-05	0.00653608	0.0324605	0.0036909	0.597298
	24.2024	23.0996	28.1598	23.2909	23.4846	26.813	29.0448			1.10284	-3.95739	0.911578	0.717785	-2.61054	-4.84236		cEDS1	2.14777	0.0643735	1.8811	1.64466	0.163738	0.0348582
	24.7531	24.0018	28.8256	24.0019	23.9258	27.3472	28.7098			0.751256	-4.07249	0.751215	0.827276	-2.59416	-3.9567		cEDS1	1.68326	0.059437	1.68321	1.77433	0.165607	0.0644045
	25.3697	24.5563	28.9836	24.0802	24.3968	27.0637	29.1031			0.813378	-3.61397	1.28948	0.972881	-1.69408	-3.73346		cEDS1	1.75732	0.0816748	2.4444	1.96276	0.309052	0.0751826
	25.3047	29.5553	33.2535	27.7091	26.1788	30.2882	26.1965			-4.25058	-7.94875	-2.40432	-0.874027	-4.98345	-0.891746		R493A#1	0.052535	0.00404751	0.188899	0.545622	0.0316106	0.538961
	25.079	29.2487	33.5868	27.9575	26.1176	31.1192	25.7492			-4.16976	-8.50779	-2.87848	-1.03858	-6.04018	-0.670206		R493A#1	0.0555617	0.00274726	0.135985	0.486807	0.0151958	0.628417
	25.091	29.4486	33.3836	27.8267	26.2694	30.6049	26.0546			-4.3576	-8.29258	-2.73565	-1.17837	-5.51388	-0.963599		R493A#1	0.0487787	0.00318922	0.150137	0.441849	0.0218856	0.512776
	26.0098	26.7756	34.0295	28.0715	27.1824	31.0032	26.6559			-0.765796	-8.01968	-2.06172	-1.1726	-4.99342	-0.646131		R493A#2	0.588129	0.00385332	0.23953	0.443621	0.0313929	0.638992
	25.6841	25.6636	32.855	27.0186	26.3651	30.0593	26.9595			0.0205027	-7.17084	-1.33443	-0.680949	-4.37516	-1.27543		R493A#2	1.01431	0.00694003	0.396549	0.623755	0.0481889	0.413103
	25.0352	24.3947	30.2768	25.1188	26.0403	29.8556	26.8925			0.640507	-5.24155	-0.0836183	-1.00514	-4.82044	-1.85731		R493A#2	1.55888	0.0264323	0.943688	0.498221	0.0353917	0.27599
	25.86	24.5632	28.8383	23.9266	24.0541	27.4053	30.6552			1.29679	-2.97832	1.93336	1.80588	-1.54533	-4.79521		gEDS1	2.45682	0.126892	3.81945	3.49642	0.342618	0.0360163
	24.8722	24.5284	28.4908	23.3675	23.7419	27.2624	29.5233			0.343851	-3.61859	1.50472	1.13031	-2.39023	-4.65114		gEDS1	1.26914	0.0814132	2.8377	2.18906	0.190751	0.0397986
	25.9449	24.4899	28.6562	23.8505	23.9274	27.6103	30.5285			1.45495	-2.71132	2.09438	2.01745	-1.66538	-4.58358		gEDS1	2.74147	0.152691	4.27043	4.04868	0.315262	0.0417065
	25.904	25.8699	30.9862	25.2149	25.2459	31.2764	26.5386			0.0340412	-5.08222	0.689046	0.65805	-5.37239	-0.634576		gR493A#1	1.02388	0.0295189	1.61222	1.57795	0.0241407	0.64413
	26.103	25.9172	31.0416	26.097	25.627	30.9251	27.2621			0.18579	-4.93858	0.00602451	0.476059	-4.82212	-1.15909		gR493A#1	1.13744	0.0326091	1.00418	1.39094	0.0353507	0.447795
	27.0229	26.755	32.2273	27.0939	26.2347	31.9606	28.0256			0.267894	-5.20443	-0.0709922	0.788229	-4.93767	-1.00266		gR493A#1	1.20405	0.0271213	0.951983	1.72695	0.0326298	0.49908
	26.3562	28.7529	31.4623	26.2655	25.1132	30.8558	26.3141			-2.39672	-5.10613	0.0906534	1.24302	-4.49962	0.0421075		gR493A#2	0.189895	0.0290337	1.06485	2.36694	0.0442057	1.02962
	25.4683	28.4885	31.2065	25.8178	24.8559	30.4385	26.1388			-3.02018	-5.73817	-0.34952	0.612389	-4.97018	-0.670476		gR493A#2	0.123263	0.0187343	0.784845	1.52879	0.0319026	0.628299
	24.8644	27.9029	30.8358	25.4855	24.9332	29.1077	26.0502			-3.03848	-5.97136	-0.621111	-0.0687872	-4.24332	-1.18577		gR493A#2	0.12171	0.0159383	0.65017	0.953439	0.0528	0.439591

## Sheet: S. Fig. 5
Fig. S5A
Fig. S5B

## Sheet: S. Fig. 6
Fig. S6A
																cfu 10ul
												genotype	plant	DPI	cfu/leaf disc	undiluted	-1	-2	-3	-4	-5	-6	cfu/cm2	log(cfu/cm2)	average	S.D	S.E		genotype	average	S.D	S.E
												Col	1	3	66666.7	4000	400	40	4	0	0		280702	5.44825					Col	5.38578	0.088345	0.0624694
													2	3	50000	3000	300	30	3	0	0		210526	5.32331	5.38578	0.088345	0.0624694		eds1-2	8.25596	0.0952463	0.0673493
												eds1-2	1	3	50000000	3000000	300000	30000	3000	300	30	3	2.10526e+08	8.32331					cEDS1	5.38578	0.337376	0.238561
													2	3	3.66667e+07	2200000	220000	22000	2200	220	22		1.54386e+08	8.18861	8.25596	0.0952463	0.0673493		R493A#1	8.29773	0.21286	0.150515
												cEDS1	1	3	100000	6000	600	60	6	0	0		421053	5.62434					R493A#2	8.39637	0.41707	0.294913
													2	3	33333.3	2000	200	20	2	0	0		140351	5.14722	5.38578	0.337376	0.238561		R493K#1	5.47382	0.21286	0.150515
												R493A#1	1	3	6.66667e+07	4000000	400000	40000	4000	400	40	4	2.80702e+08	8.44825					R493K#2	5.53629	0.301205	0.212984
													2	3	3.33333e+07	2000000	200000	20000	2000	200	20	2	1.40351e+08	8.14722	8.29773	0.21286	0.150515		R493E#1	8.56187	0.337376	0.238561
												R493A#2	1	3	1.16667e+08	7000000	700000	70000	7000	700	70	7	4.91228e+08	8.69128					R493E#2	8.25596	0.520967	0.368379
													2	3	30000000	1800000	180000	18000	1800	180	18		1.26316e+08	8.10146	8.39637	0.41707	0.294913
												R493K#1	1	3	100000	6000	600	60	6	0	0	0	421053	5.62434
													2	3	50000	3000	300	30	3	0	0	0	210526	5.32331	5.47382	0.21286	0.150515
												R493K#2	1	3	133333	8000	800	80	8	0	0	0	561404	5.74928
													2	3	50000	3000	300	30	3	0	0	0	210526	5.32331	5.53629	0.301205	0.212984
												R493E#1	1	3	50000000	3000000	300000	30000	3000	300	30	3	2.10526e+08	8.32331
													2	3	150000000	9000000	900000	90000	9000	900	90	9	6.31579e+08	8.80043	8.56187	0.337376	0.238561
												R493E#2	1	3	1.83333e+07	1100000	110000	11000	1100	110	11	0	7.7193e+07	7.88758
													2	3	100000000	6000000	600000	60000	6000	600	60	6	4.21053e+08	8.62434	8.25596	0.520967	0.368379
Fig. S6B																cfu 10ul
												genotype	plant	DPI	cfu/leaf disc	undiluted	-1	-2	-3	-4	-5	-6	cfu/cm2	log(cfu/cm2)	average	S.D	S.E		genotype	average	S.D	S.E
												Col	1	3	21666.7	1300	130	13	0	0	0		91228.1	4.96013					Col	4.88028	0.112926	0.0798504
													2	3	15000	900	90	9	0	0	0		63157.9	4.80043	4.88028	0.112926	0.0798504		eds1-2	7.75264	0.29343	0.207487
												eds1-2	1	3	2.16667e+07	1300000	130000	13000	1300	130	13		9.12281e+07	7.96013					cEDS1	4.68681	0.088345	0.0624694
													2	3	8.33333e+06	500000	50000	5000	500	50	5		3.50877e+07	7.54516	7.75264	0.29343	0.207487		R493A#1	7.844	0.0616245	0.0435751
												cEDS1	1	3	13333.3	800	80	8	0	0	0		56140.4	4.74928					R493K#1	4.95884	0.0473385	0.0334734
													2	3	10000	600	60	6	0	0	0		42105.3	4.62434	4.68681	0.088345	0.0624694		R493K#2	4.8629	0.337376	0.238561
												R493A#1	1	3	15000000	900000	90000	9000	900	90	9		6.31579e+07	7.80043					R493E#1	8.01838	0.0823819	0.0582528
													2	3	1.83333e+07	1100000	110000	11000	1100	110	11		7.7193e+07	7.88758	7.844	0.0616245	0.0435751		R493E#2	7.95884	0.0473385	0.0334734
												R493K#1	1	3	20000	1200	120	12	0	0	0		84210.5	4.92537
													2	3	23333.3	1400	140	14	0	0	0		98245.6	4.99231	4.95884	0.0473385	0.0334734
												R493K#2	1	3	10000	600	60	6	0	0	0		42105.3	4.62434
													2	3	30000	1800	180	18	0	0	0		126316	5.10146	4.8629	0.337376	0.238561
												R493E#1	1	3	2.16667e+07	1300000	130000	13000	1300	130	13		9.12281e+07	7.96013
													2	3	2.83333e+07	1700000	170000	17000	1700	170	17		1.19298e+08	8.07663	8.01838	0.0823819	0.0582528
												R493E#2	1	3	20000000	1200000	120000	12000	1200	120	12		8.42105e+07	7.92537
													2	3	2.33333e+07	1400000	140000	14000	1400	140	14		9.82456e+07	7.99231	7.95884	0.0473385	0.0334734
Fig. S6C
Pst AvrRps4		EDS1			PAD4			ICS1
	Col-0	3.08215	1.36341	1.83848	0.14976	0.191655	0.175003	0.286212	0.170895	0.0827281
	eds1-2	0.158697	0.0957329	0.000908823	0.0004262	0.000584685	0.00105305	0.000723934	0.00308233	0.00165977
	cEDS1	3.10243	1.92881	2.09761	0.264981	0.218364	0.249011	0.34097	0.170563	0.134265
	R493A	0.724849	1.05379	0.393373	0.0160437	0.0377705	0.0181367	0.0568111	0.0916558	0.0251548
	R493K	2.5918	3.48584	2.12501	0.178874	0.211676	0.202578	0.141646	0.194061	0.0756913
	R493E	0.106187	0.0724616	0.00648948	0.000680409	0.000713398	0.000458049	0.00124324	0.00423234	0.000621443
Pst ΔCOR AvrRps4	Col-0	2.93636	1.86207	1.5225	0.30559	0.204568	0.211627	0.417107	0.204998	0.232348
	eds1-2	0.0310297	0.0338934	0.00101247	0.000600777	0.000308086	0.000586161	0.000966291	0.00206645	0.00233632
	cEDS1	2.32482	2.25013	2.50163	0.203263	0.211903	0.325375	0.359439	0.228696	0.237394
	R493A	1.3772	1.57997	1.76859	0.0771493	0.0721866	0.0802108	0.20714	0.137096	0.0985915
	R493K	2.85074	2.158	4.06878	0.206041	0.174988	0.347305	0.239043	0.129223	0.231126
	R493E	0.135626	0.0741247	0.00577674	0.000455092	0.000724549	0.00038717	0.000704894	0.0052763	0.000754732
Fig. S6D
		VSP1	BMST1	JAZ10
Mock	Col	0.200301	0.00178362	0.0049818
	Col	0.173693	6.55069e-05	0.0015754
	eds1-2	0.228609	0.00139657	0.00333944
	eds1-2	0.413154	0.00152809	0.00582174
	cEDS1	0.0196381	0.00151919	0.00112234
	cEDS1	0.0281501	0.000220403	0.00156805
	R493A	0.386115	0.00541377	0.00687343
	R493A	0.4351	0.00691354	0.054844
	R493K	0.0370093	8.01415e-05	0.000822289
	R493K	0.034098	3.43442e-05	0.000981243
	R493E	0.0165623	1.842e-05	0.000519318
	R493E	0.0330512	0.000208899	0.00138753
Pst AvrRps4	Col	0.402529	1.27732	0.518362
	Col	0.155536	0.624954	0.328706
	Col	0.0730697	0.351147	0.326607
	eds1-2	3.68996	4.46114	3.50491
	eds1-2	3.92375	2.7399	3.92913
	eds1-2	2.24799	3.77423	4.23376
	cEDS1	0.261313	1.38557	0.720551
	cEDS1	0.213944	0.908125	0.425126
	cEDS1	0.114308	1.26621	0.692062
	R493A	0.651702	2.25378	1.36382
	R493A	0.476159	1.7611	0.597315
	R493A	0.436851	1.19735	0.954004
	R493K	0.122113	0.540622	0.318628
	R493K	0.222942	0.685172	0.41365
	R493K	0.125989	0.790109	0.694356
	R493E	2.42602	2.22831	2.77357
	R493E	2.80664	4.66161	3.30137
	R493E	2.50449	5.92077	5.59474
Pst ΔCOR AvrRps4	Col	0.0128304	0.00391381	0.00547729
	Col	0.00626809	0.00607635	0.00820845
	Col	0.00841301	0.00283357	0.00536469
	eds1-2	0.0722044	0.000527168	0.00576119
	eds1-2	0.0227975	0.00773267	0.0106583
	eds1-2	0.0236708	0.00216644	0.00866575
	cEDS1	0.0245423	0.0181574	0.0106448
	cEDS1	0.0105663	0.0199069	0.00731452
	cEDS1	0.00540958	0.00561077	0.00510265
	R493A	0.0904889	0.00380614	0.0179953
	R493A	0.119649	0.0428205	0.0292002
	R493A	0.0276629	0.00935814	0.0124415
	R493K	0.00702959	0.01317	0.0102405
	R493K	0.0235608	0.00268865	0.0066668
	R493K	0.010549	0.00708326	0.00687846
	R493E	0.0299337	0.00117217	0.00884257
	R493E	0.00921013	0.000699129	0.00527124
	R493E	0.0246094	0.00214247	0.0207574
